# Supplementary material for: Copula-based risk aggregation with trapped ion quantum computers
Source: Sci Rep. 2023 Oct 28;13:18511. doi: 10.1038/s41598-023-44151-1 (PMC10613293; doi:10.1038/s41598-023-44151-1)
Supplement: Supplementary file 1 — Supplementary Information 1. [file 41598_2023_44151_MOESM1_ESM.zip]

Archive with 8 entries (8 files):
- data/experiment_result_four_assets.csv
- data/experiment_result_three_assets.csv
- data/OOS_generated_suedo_samples.json
- data/pseduosample_t_3_assets.csv
- data/pseduosample_t_4_assets.xlsx
- data/readme.txt
- data/simulation_result_four_assets.csv
- data/simulation_result_three_asset.csv
