# Supplementary material for: Copula-based risk aggregation with trapped ion quantum computers
Source: Sci Rep. 2023 Oct 28;13:18511. doi: 10.1038/s41598-023-44151-1 (PMC10613293; doi:10.1038/s41598-023-44151-1)
Supplement: Supplementary file 1 — Supplementary Information 1. [file 41598_2023_44151_MOESM1_ESM.zip › data/experiment_result_four_assets.csv]

cases_mat	rho_est_1	rho_est_2	rho_est_3	rho_est_4	rho_est_5	rho_est_6	CFG_est_1	CFG_est_2	CFG_est_3	CFG_est_4	CFG_est_5	CFG_est_6	rho_est_lb_1	rho_est_lb_2	rho_est_lb_3	rho_est_lb_4	rho_est_lb_5	rho_est_lb_6	rho_est_ub_1	rho_est_ub_2	rho_est_ub_3	rho_est_ub_4	rho_est_ub_5	rho_est_ub_6	CFG_est_lb_1	CFG_est_lb_2	CFG_est_lb_3	CFG_est_lb_4	CFG_est_lb_5	CFG_est_lb_6	CFG_est_ub_1	CFG_est_ub_2	CFG_est_ub_3	CFG_est_ub_4	CFG_est_ub_5	CFG_est_ub_6	method	file_name
data	-0.747919335172014	0.144214470873993	0.823614720876745	-0.095845978228337	-0.709871458205865	0.137573367135328	-0.478127865539868	0.14152581840384	0.709443799098348	-0.0604896593141304	-0.450164634881312	0.13138676744963	-0.761575972263802	0.113001643805453	0.813134637130215	-0.127189085461294	-0.725265377933503	0.106307506989548	-0.733598759220804	0.17514294478212	0.833560997976104	-0.0643116491091061	-0.693768088510435	0.168567450739313	-0.488069709133155	0.114041703419076	0.694938360970542	-0.0929928084380246	-0.461099234069611	0.104867074501553	-0.463695673534722	0.165971522975057	0.722276576292287	-0.0425093180316461	-0.433466916148394	0.16849820235749	classic	-
generated	-0.733766283857204	0.141069223255847	0.839075578563763	-0.097525914521579	-0.694955948410716	0.133288705169071	-0.47435413769963	0.129505903888083	0.706657165562461	-0.0447422034494034	-0.449178177575862	0.123989131030753	-0.736614231625921	0.134989286124328	0.83723168840651	-0.10366121917146	-0.698146776420903	0.127195820072041	-0.730892313623883	0.147138537786889	0.840900389420651	-0.0913831882673506	-0.691737513706972	0.139371531684431	-0.476594716177705	0.125267717073452	0.704274510434926	-0.0491892623713272	-0.452353730955912	0.119461072313756	-0.471559534475154	0.133880572278472	0.708984403478588	-0.0398833376169065	-0.446395457545955	0.129661938548239	classic	-
generated	-0.351824607036692	-0.00273704444888822	0.410652318505865	-0.00216645429130866	-0.322191569286692	0.00452961593053048	-0.270713253160913	-0.00112794015136997	0.278601572255696	-0.000172801315770243	-0.244247151118083	0.00296451600506598	-0.375878211844403	-0.0304540268553316	0.387342138006323	-0.0298839526039041	-0.346813497742421	-0.0231925889998622	-0.327297224440187	0.0249841439926365	0.433437792542943	0.0255543732358453	-0.29712588460957	0.0322448602594843	-0.288635893015953	-0.0182828373139339	0.259126876220528	-0.0236661886141385	-0.265334039380692	-0.0172935874381395	-0.246458801654034	0.018947645594827	0.29540299177912	0.0269894740183929	-0.225377983139744	0.0176372416726766	quantum	experiment_trained_copula_circuit_4variable_1qubit_1_layer_t2022_04_27_14_42_01.csv
generated	-0.376961966892825	0.0763632533486778	0.405249967230124	-0.0669864551511134	-0.323647651621452	0.0655679415816495	-0.292901387470673	0.0508914414812469	0.280466621518238	-0.0497617959463765	-0.249721795428928	0.0471155365358369	-0.400496424938398	0.0487471452349769	0.381819748149588	-0.0945302227313482	-0.348242759822842	0.0379175637180729	-0.352930486689561	0.103862696424747	0.428159639076238	-0.0393402098071538	-0.298607249154466	0.0931179928320755	-0.310172504899221	0.028832834118478	0.264200532116699	-0.0818604866313924	-0.268661982381322	0.0264222311627908	-0.260287210708266	0.0682863390160918	0.295291783367829	-0.0318459278361238	-0.228343441466091	0.0663291365218624	quantum	experiment_trained_copula_circuit_4variable_1qubit_2_layer_t2022_04_27_14_42_02.csv
generated	-0.310674199017707	0.0967509018465934	0.387264465941782	-0.0724602410814219	-0.278394925826089	0.0735195397135737	-0.23521000124961	0.0716721817085575	0.264848432989959	-0.0510351168739214	-0.212434933844059	0.0531116113547707	-0.335504240429973	0.0692172403297105	0.363446662883976	-0.0999787220754419	-0.303770052440902	0.045893774158032	-0.285412786578855	0.124137275157025	0.410576346122336	-0.0448309933016468	-0.2526251183324	0.101032936637434	-0.257210811736525	0.053888024004163	0.24431859831492	-0.0833382679057597	-0.23311905951825	0.0309449886643061	-0.21410625635315	0.0937224836684092	0.277332751579895	-0.0288846875772484	-0.193017886196076	0.072415519202666	quantum	experiment_trained_copula_circuit_4variable_1qubit_3_layer_t2022_04_27_14_42_02.csv
generated	-0.452815465433937	0.127107736952479	0.522201363275054	-0.0925747662055	-0.413408619737701	0.114014721337049	-0.332441431691382	0.113479376645657	0.376305134240997	-0.0650396982686439	-0.301042959452621	0.104532982890125	-0.474577986206264	0.099739861133922	0.501744853475936	-0.119986161789526	-0.436130125442782	0.0865690217980936	-0.430499685979611	0.154283437392882	0.542074105038405	-0.0650223275382718	-0.390160327982619	0.14128748822661	-0.35046144843455	0.0927411785326112	0.363188596692534	-0.0867129620909471	-0.315911685661702	0.0803120416392315	-0.318267090800086	0.135440286180505	0.390062841673475	-0.0438929116512654	-0.286299446979858	0.122428886820515	quantum	experiment_trained_copula_circuit_4variable_2qubit_1_layer_t2022_04_27_14_42_03.csv
generated	-0.466990016411823	0.033935000693441	0.567086740949045	-0.0360423417857799	-0.489708652979578	0.045972583548958	-0.307195624658744	0.036696845395797	0.412943400628325	-0.0173718438966466	-0.320810531721605	0.0432380139976247	-0.48838731475414	0.00622156010915784	0.547981299499489	-0.0636979960627121	-0.510498249893524	0.0182765809777991	-0.445031492864295	0.0615963527451003	0.585600831810449	-0.00833137247424448	-0.468346877419397	0.0735980884013272	-0.328814544656922	0.0069958149527027	0.397283896515259	-0.0415238254245767	-0.341023940678923	0.0268519690299007	-0.290001402316512	0.0574965372593746	0.427054528334975	0.00684844443866849	-0.300370496782119	0.0654769369113144	quantum	experiment_trained_copula_circuit_4variable_2qubit_2_layer_t2022_04_27_14_42_03.csv
generated	-0.46886022194013	0.109317913598491	0.538604557679502	-0.08165339042694	-0.396275596688058	0.0869154049565889	-0.314988122602796	0.0838982690409571	0.404052019662161	-0.0509425760227029	-0.252629515083993	0.0727054029247234	-0.490208532496883	0.0818466335962118	0.51862824836817	-0.109125691069144	-0.419388129365811	0.0593390737238957	-0.446949699087006	0.13662320878627	0.55799315920521	-0.0540564474769741	-0.372649666328592	0.114359179902488	-0.337538764882311	0.0557552626676153	0.389679833688821	-0.0752493735452821	-0.275181873894219	0.0548003208552486	-0.301542530320213	0.100851807736373	0.421172568125382	-0.0335463872118924	-0.236429467131114	0.102429639060174	quantum	experiment_trained_copula_circuit_4variable_2qubit_3_layer_t2022_04_27_14_42_04.csv
generated	-0.486432267899751	0.134872933182069	0.712246146078132	-0.109630769196733	-0.494927522282138	0.141673252918346	-0.312663375183149	0.124433139667713	0.546548073774065	-0.0628620263814179	-0.316826384811206	0.141342062414329	-0.507311200560138	0.10755574627479	0.698313630929226	-0.136933935306561	-0.515573639324928	0.114403230911504	-0.464982595009342	0.161986625764429	0.72563917413275	-0.0821611547740351	-0.473707035587617	0.168729929503475	-0.328476468801414	0.100827877045292	0.533687724446216	-0.0821292832330849	-0.336512906762668	0.119121964574103	-0.294029945470745	0.14393557308484	0.560000546438346	-0.0368982295630327	-0.295086086158494	0.162691944642683	quantum	experiment_trained_copula_circuit_4variable_3qubit_1_layer_t2022_04_27_14_42_05.csv
generated	-0.495615799177251	0.141512072484929	0.527875454613573	-0.155503880347111	-0.456936362630445	0.147193904947664	-0.305309092098951	0.111713256156479	0.417444682019332	-0.0975430766809087	-0.280565481225076	0.102039335076568	-0.516242885637345	0.114240902595035	0.507583290104937	-0.182436787230386	-0.478593808918131	0.119964078780111	-0.47441406335756	0.168570129755749	0.547582339655412	-0.128337781995042	-0.434723253960759	0.174202432612888	-0.33276333590049	0.0935559767349647	0.395650689544309	-0.121647587059748	-0.306414675704127	0.0763362528890419	-0.286683286779109	0.130967982303001	0.431928535465999	-0.078920123422927	-0.260510115986015	0.117829955356466	quantum	experiment_trained_copula_circuit_4variable_3qubit_2_layer_t2022_04_27_14_42_05.csv
generated	-0.359629492824261	0.0178638261511335	0.423406491853242	-0.0408410124051965	-0.352225306842633	0.026643761317129	-0.22199914383711	0.00254889936997671	0.339230441111743	-0.0311153880738124	-0.21822422742613	0.0066714703912476	-0.383525544143908	-0.00986034934506497	0.400386344706797	-0.0684827770710367	-0.376270902715343	-0.00107632652084212	-0.335252220416917	0.0455605587305356	0.445892554073238	-0.0131365912086524	-0.327705546197667	0.0543229342402264	-0.239791183728279	-0.0128530450726467	0.31741598275087	-0.051550794943015	-0.236543898011372	-0.0199918739148328	-0.194806603801799	0.0319526128769397	0.357214519655639	-0.0132081829435517	-0.189357811657317	0.0230812156416558	quantum	experiment_trained_copula_circuit_4variable_3qubit_3_layer_t2022_04_27_14_42_06.csv
generated	-0.133117792583372	-0.01399749758181	0.0869739735095126	0.0418231460398697	-0.134302786411973	-0.0243723947498021	-0.100086238041956	-0.0116646948634123	0.0688292994338129	0.034811362878326	-0.091498549441531	-0.0148646660178531	-0.160245789584128	-0.0417006106352899	0.0593978803870102	0.0141202228065562	-0.161421144204018	-0.0520565190388774	-0.105788853240374	0.0137271214725022	0.114417422381408	0.0694619112090946	-0.106981762873717	0.00334916081593012	-0.130028803284036	-0.0340034463780459	0.0459603594305312	0.0142887512208053	-0.10892571627927	-0.0353060043028238	-0.0769250427068999	0.00456840530788969	0.0941781980396908	0.0563795188700557	-0.0664288182138299	0.00346756957181198	quantum	experiment_trained_copula_circuit_4variable_4qubit_1_layer_t2022_04_27_14_42_07.csv
generated	-0.123812203947919	-0.010039250466215	0.100849288707309	-0.031000126319013	-0.0979712517158592	0.0439031280305033	-0.088710469305433	-0.00326001014353494	0.0796373264813861	-0.0220703618672822	-0.0676575307337113	0.0371413820930706	-0.151032218652731	-0.0377674516690414	0.0733156656226958	-0.0586883784901464	-0.125369267104319	0.0161841187880374	-0.0964045765127456	0.017704398312341	0.128229294756543	-0.0032642147000248	-0.0704239170101753	0.0715547060575683	-0.105550902033221	-0.0270905770533959	0.0598714750681645	-0.0402291005974203	-0.0828721302102332	0.0223266618154657	-0.0652791371197065	0.0169365059142829	0.102092759139506	-0.00425569059498765	-0.0409505862695455	0.0545817872263163	quantum	experiment_trained_copula_circuit_4variable_4qubit_2_layer_t2022_04_28_12_28_39.csv
generated	0.0159899026334629	0.0101044622963315	0.00542353952243758	-0.0180721592000852	-0.0117129389075231	-0.00923840793674783	0.0134848780663506	0.00915812528160864	0.00857013863461331	-0.0173760796264819	0.00639203656561449	0.00214124672809857	-0.0117484714219225	-0.0176336433455714	-0.022312980804411	-0.0457823773456171	-0.0394332937090417	-0.0369621020548194	0.0437036863964645	0.0378270262662277	0.0331517172979926	0.00966584949462225	0.0160254309318486	0.0184994960131244	-0.0107989623328977	-0.0124448669974401	-0.0203602187230132	-0.0421701342596276	-0.0120864257833926	-0.0211638103780398	0.0346476282379167	0.0332187454222231	0.0281992873296195	0.00489397775546789	0.0301994435961987	0.0268889642879454	quantum	experiment_trained_copula_circuit_4variable_4qubit_3_layer_t2022_04_28_12_28_40.csv
