# Supplementary material for: Copula-based risk aggregation with trapped ion quantum computers
Source: Sci Rep. 2023 Oct 28;13:18511. doi: 10.1038/s41598-023-44151-1 (PMC10613293; doi:10.1038/s41598-023-44151-1)
Supplement: Supplementary file 1 — Supplementary Information 1. [file 41598_2023_44151_MOESM1_ESM.zip › data/experiment_result_three_assets.csv]

cases_mat	rho_est_1	rho_est_2	rho_est_3	CFG_est_1	CFG_est_2	CFG_est_3	rho_est_lb_1	rho_est_lb_2	rho_est_lb_3	rho_est_ub_1	rho_est_ub_2	rho_est_ub_3	CFG_est_lb_1	CFG_est_lb_2	CFG_est_lb_3	CFG_est_ub_1	CFG_est_ub_2	CFG_est_ub_3	method	file_name
data	-0.747919335172014	0.144214470873993	-0.095845978228337	-0.478127865539868	0.14152581840384	-0.0604896593141304	-0.761575972263802	0.113001643805453	-0.127189085461294	-0.733598759220804	0.17514294478212	-0.0643116491091061	-0.489651637945224	0.111924232724301	-0.081436313071018	-0.465626744635429	0.168507551789908	-0.0283457687046196	classic	-
generated	-0.737845655096408	0.142596202770624	-0.100826233895317	-0.477513541019161	0.127346748844341	-0.0504670860987244	-0.740656492632764	0.136518895077597	-0.10695735831339	-0.735008990738979	0.148662777625922	-0.0946874417933958	-0.480323385520156	0.122958284170099	-0.0559970837593178	-0.474687733627595	0.132220961263359	-0.0457012422261012	classic	-
generated	-0.310877039280136	0.0900999297805482	-0.052178874821993	-0.240368126584631	0.0779004925233706	-0.0349489513285399	-0.335703477406917	0.0625368229716807	-0.0797827730105947	-0.285619008675947	0.117525701516305	-0.0244950105414789	-0.258212651110634	0.0608768238818925	-0.0557632253242029	-0.219458446658829	0.102707587385971	-0.0138609504333857	quantum	experiment_trained_copula_circuit_3variable_1qubit_1layer_t2022_04_27_14_41_54.csv
generated	-0.39694935889871	0.102223376442346	-0.0580605431384372	-0.312451881254483	0.0750928233071084	-0.0403435738986313	-0.420046811413783	0.0747157951885829	-0.0856420040577804	-0.373337961643864	0.129575509419888	-0.0303901600559293	-0.331141415363696	0.0566381258357225	-0.0607462040630403	-0.285224223086096	0.0908408913639801	-0.0152410700263686	quantum	experiment_trained_copula_circuit_3variable_1qubit_2layer_t2022_04_27_14_41_55.csv
generated	-0.437303053518543	0.0691693233582619	-0.0124967972318491	-0.341331598512417	0.0553687175420503	-0.00702115519502833	-0.459452980799019	0.0415296562744035	-0.0402021640275091	-0.414609546166799	0.096703204832734	0.0152277706252667	-0.364185653134992	0.0260145874702742	-0.0320189905042926	-0.324333238796174	0.0754715626870398	0.0134321502105471	quantum	experiment_trained_copula_circuit_3variable_1qubit_3layer_t2022_04_27_14_41_56.csv
generated	-0.540987191839331	0.110848895725018	-0.10766680193463	-0.412642595735014	0.0988404466116222	-0.0593519739745618	-0.56030238057061	0.0833885730899616	-0.134980521085745	-0.521083950876271	0.138140999973249	-0.0801895784361392	-0.423906744357792	0.0743982509191842	-0.0855401708522537	-0.398956594825628	0.123476196832633	-0.0438053709048397	quantum	experiment_trained_copula_circuit_3variable_2qubit_1layer_t2022_04_27_13_27_46.csv
generated	-0.443492824068429	0.0909796308036686	-0.0666928969462549	-0.335346885343721	0.0820128274776168	-0.0369621502078075	-0.465489708860979	0.0634202769104331	-0.0942379740146056	-0.420948379011637	0.118400330991353	-0.0390457871889324	-0.34916996815191	0.0656053745878954	-0.0572716089300916	-0.319293410514138	0.107859767555986	-0.013975835110556	quantum	experiment_trained_copula_circuit_3variable_2qubit_1layer_t2022_04_27_14_41_56.csv
generated	-0.494862322711864	0.135794292976653	-0.151169844813775	-0.321770358258168	0.0993247446431713	-0.117343672138872	-0.51551024119069	0.108483344576093	-0.178142662756839	-0.47364006118979	0.162900408919892	-0.123970026122461	-0.34025929803516	0.0809305594840529	-0.130331320371997	-0.30563431977723	0.122474934811412	-0.0923055939518571	quantum	experiment_trained_copula_circuit_3variable_2qubit_2layer_t2022_04_27_14_41_57.csv
generated	-0.449374183400651	0.03361388151077	-0.0156214101603276	-0.296477118772786	0.035184325543862	-0.00287534426005553	-0.471223755541414	0.00590008601269399	-0.0433219440538896	-0.426973414201066	0.0612760802585395	0.0121031235880872	-0.312504113777385	0.0127437768641188	-0.0202180094940257	-0.268910724546582	0.0527182078040756	0.020466871106296	quantum	experiment_trained_copula_circuit_3variable_2qubit_3layer_t2022_04_27_14_41_57.csv
generated	-0.553361755772771	-0.0810096498702975	0.048803444146366	-0.40082844026622	-0.054291576972703	0.0398883792220324	-0.57230261528459	-0.108485335692287	0.0211127124385688	-0.533830784676439	-0.0534102913722398	0.0764193571930585	-0.422984127362137	-0.0735344462983832	0.0161551710473607	-0.384303054106921	-0.0334862556826466	0.0572320148323668	quantum	experiment_trained_copula_circuit_3variable_3qubit_1layer_t2022_04_27_14_41_58.csv
generated	-0.500697784378129	0.077845159709375	-0.07431911957459	-0.324938394037265	0.0574712397968706	-0.0504377910912366	-0.521183576409714	0.0502342629230462	-0.101828638022529	-0.479635344917385	0.105337154771212	-0.0466960238923208	-0.339698642712481	0.0381152910247412	-0.0736046640584138	-0.307966199320505	0.0768662336104521	-0.0320583562317747	quantum	experiment_trained_copula_circuit_3variable_3qubit_2layer_t2022_04_27_14_41_58.csv
generated	-0.392042683586201	0.143657361765654	-0.125504254357784	-0.263801077931813	0.111779384632046	-0.0677248083875512	-0.415249400650688	0.11640158934262	-0.152692347521771	-0.368326043550046	0.170696925788671	-0.0981263320725422	-0.28522947193022	0.088879284973705	-0.0912161797420968	-0.236540759659653	0.128479853093514	-0.0496120986198828	quantum	experiment_trained_copula_circuit_3variable_3qubit_3layer_t2022_04_27_14_41_59.csv
generated	-0.488650619610409	0.0745535143909267	-0.085150694271346	-0.366398587231658	0.0778284434362457	-0.0439921116581394	-0.509469127893403	0.0469312081296538	-0.112604205567596	-0.467260391902284	0.102061889201821	-0.0575672783781897	-0.385599329728179	0.0532023381535831	-0.0671721165554624	-0.349767616116415	0.10172203577095	-0.0226716300184666	quantum	experiment_trained_copula_circuit_3variable_4qubit_1layer_t2022_04_27_14_42_00.csv
generated	-0.390242642383069	0.09634008807736	-0.0626663467100097	-0.243855194988673	0.0748218391363995	-0.0361505089447043	-0.413489120072695	0.0688045362337512	-0.0902289059922209	-0.366487738998637	0.123728965379677	-0.0350078647893178	-0.264655020189087	0.0551677624833865	-0.0587093347642941	-0.22523547526422	0.100998320743185	-0.0147471024095569	quantum	experiment_trained_copula_circuit_3variable_4qubit_2layer_t2022_04_27_14_42_00.csv
generated	-0.00095581576172264	0.0140939570930826	0.0104062719539088	0.0259157880300911	0.0278212688435022	0.0198414982052297	-0.0286743489692035	-0.013630660980005	-0.0173180164269523	0.0267641862640854	0.0417969210218953	0.0381145705555797	0.00570689924271624	0.00965623556570938	0.000708146612621818	0.0489443002420416	0.0484869033577385	0.0400179257501858	quantum	experiment_trained_copula_circuit_3variable_4qubit_3layer_t2022_04_27_14_42_01.csv
