# Supplementary material for: Copula-based risk aggregation with trapped ion quantum computers
Source: Sci Rep. 2023 Oct 28;13:18511. doi: 10.1038/s41598-023-44151-1 (PMC10613293; doi:10.1038/s41598-023-44151-1)
Supplement: Supplementary file 1 — Supplementary Information 1. [file 41598_2023_44151_MOESM1_ESM.zip › data/pseduosample_t_3_assets.csv]

0.310424242715075	0.638719959445775	0.261389517276624
0.024476722201984	0.873618572901988	0.846147911746703
0.246589871136282	0.14791336026082	0.0721034249960752
0.627974316204522	0.237239278436271	0.132691058426636
0.493460989716714	0.26502186067318	0.0832175716397917
0.148643573961249	0.209963305231148	0.814060594082552
0.900845315662991	0.735398831614646	0.679832966320316
0.186979371074373	0.430240913691636	0.689824352585303
0.843178334773368	0.145795760777543	0.879333627124136
0.136787162439225	0.49399388093729	0.750265715306707
0.41790562247925	0.540074799863134	0.592125925317981
0.784974788432028	0.114331881466835	0.364535344985238
0.451290416252032	0.687820798538056	0.270095095834935
0.814646454152951	0.726186299242391	0.270662918504641
0.185065259832043	0.513063807808252	0.236999002600189
0.674467244930131	0.550280791366621	0.809722378465952
0.944776687376961	0.523238524542659	0.434875260479935
0.497238522543555	0.352484501367329	0.526381500128893
0.842409286642723	0.41126946818151	0.325481795581626
0.097079814236555	0.63510951740835	0.298665864068684
0.854091513056508	0.617839885629673	0.0437297681286523
0.424036807313017	0.463856260844615	0.21616091818751
0.412919637045756	0.428270419401395	0.722129567616917
0.197778778758329	0.462105068605846	0.0850694714480083
0.124984139300841	0.719652189073954	0.94017166782667
0.270904011093035	0.34737784645357	0.16644677187941
0.111535969360422	0.589502691134716	0.507906639951778
0.842738904164012	0.163012212564612	0.59782834337142
0.139219832702066	0.930972324234088	0.159897183259509
0.187834035848257	0.957799385026379	0.786587307990965
0.0360080325506326	0.802874590524203	0.163581127939225
0.467137365798582	0.786182978978576	0.410657949672187
0.145732925380885	0.658488907505386	0.851764917979794
0.958138475986645	0.135789168904599	0.365089792768599
0.43688331234625	0.797390211735695	0.172702105485461
0.0701627653494524	0.892028250396222	0.126401517155125
0.257750405102964	0.463393191841785	0.099124621447582
0.551328106743977	0.361190022856795	0.0168358744712081
0.849871282835247	0.449707644391753	0.652764540043325
0.614623317171572	0.221960229802099	0.972617257903797
0.912985180185866	0.126098704228016	0.58364768540565
0.899448303147979	0.589715514213078	0.29126127339743
0.0336988296756607	0.848230738627857	0.419281167472859
0.00659527578779162	0.986081922111504	0.0129272813770397
0.823665897174082	0.0708060243637676	0.0248248054537159
0.0127688190240541	0.902192300366319	0.554722321274102
0.751324757905161	0.278570213754753	0.961704902728753
0.0303048112892466	0.820855320152031	0.703691864353343
0.921083640979047	0.503389120087558	0.363524782367347
0.0221420624940074	0.746467636277156	0.998525713592508
0.105640596351775	0.730806927802472	0.0679925808596156
0.903333640979326	0.112846729894042	0.968185297530022
0.958197473094228	0.217015990575231	0.993926896468086
0.979531666930625	0.124509381144108	0.0938677264279636
0.048702408884206	0.855443577071422	0.775323012160041
0.543329699554885	0.683494206746264	0.00441855004539233
0.824951257869798	0.397629524150852	0.297234475975127
0.10669882306874	0.928749350761438	0.321340914020097
0.0137073450050777	0.954711270067888	0.870191738893915
0.634592729997909	0.393524997983854	0.767929067373151
0.992763109517946	0.0345188657059309	0.800806810479794
0.0749652679203772	0.860157656452743	0.48903902466085
0.740868948728546	0.588937096926068	0.00906771341560072
0.978343284587733	0.100426649071305	0.0831478035047561
0.130047518755567	0.292236554135119	0.991399383366195
0.889875867408149	0.0889699501979275	0.856026400913732
0.634103452120191	0.596977176008624	0.19123317767938
0.748667566676671	0.331687296225095	0.117283277701433
0.991286005833188	0.164207981693426	0.991418304455711
0.802663648030289	0.546264647828109	0.897598815038866
0.100313336266156	0.833208144208148	0.24652046371646
0.250100713398371	0.952087695659339	0.356870807365461
0.161135384813489	0.623405757983313	0.554358597616571
0.942242161169061	0.261611172135097	0.690190189006788
0.770058775914168	0.186725180304529	0.802046667116394
0.884763439303528	0.107427394493411	0.385669492704214
0.933867302915141	0.197526629057984	0.98316948315474
0.360724944187761	0.546236684626274	0.473213479931537
0.387141504457159	0.788547313835482	0.728342441668026
0.241796643888526	0.407165035540615	0.0899190178349568
0.38449177960447	0.508510793106936	0.115684673316287
0.676298654029755	0.426216640538088	0.321214854132703
0.14350898681483	0.390223061781849	0.549175725281267
0.727272954515241	0.742421096142497	0.146729058769594
0.443958357420445	0.364618985040907	0.84919852749163
0.985758154389409	0.102069720016509	0.0342728120694388
0.623508290794731	0.390073406232988	0.888298440430325
0.708567435049515	0.450653721765387	0.399455546730422
0.638036830209779	0.368464279003414	0.93947209197198
0.168077932295162	0.730354629420409	0.283294781021072
0.0686843274965044	0.761534882560906	0.423609737594034
0.549982179567688	0.126030275597516	0.145892303018265
0.102065664327854	0.547899014447555	0.200347169941483
0.631408541932582	0.902158552263248	0.576021691111938
0.0562746734579647	0.727985162478216	0.0591055611456254
0.65820702505117	0.496236835226417	0.0841920894901958
0.798312066196767	0.216642150605046	0.481868686212254
0.775195945251903	0.461828226183624	0.616325169780437
0.873208077492286	0.0846785617411661	0.190862418494318
0.118951273319039	0.795988265928842	0.463288130698479
0.56785327291177	0.279497884841584	0.736954582824174
0.105997429645816	0.630374035307029	0.821710490444587
0.231809452490119	0.785871804335793	0.104822198154939
0.597427066736304	0.536790825468614	0.0240818781105867
0.17076499878016	0.771810196193786	0.436595902786174
0.0465698784918432	0.908466173963856	0.54726276144457
0.192573967259729	0.433570214426221	0.333046913332453
0.578309498949171	0.651533321151185	0.250657177759451
0.247292067187394	0.27634051210217	0.192182297618621
0.710896185922462	0.32583224687882	0.741972606068346
0.772673999460078	0.0479156640564532	0.946255840942613
0.104680572783085	0.755475398308893	0.696243642938964
0.118679024727761	0.752545368046188	0.160628432193572
0.311523424224039	0.714237242289878	0.697583064770831
0.286436940220645	0.420745981160896	0.157298226724256
0.907290609648962	0.241959047572337	0.155952613663762
0.197950770551323	0.211052207109561	0.946797912138113
0.838936924933022	0.415863430321995	0.0873918938967976
0.353458980646056	0.600537615305527	0.661357675624196
0.134010324829715	0.870248121693972	0.421766751015753
0.027595288881284	0.906077362256242	0.0407643765598163
0.701292823669197	0.78652821871187	0.302030304269989
0.0831663140510993	0.761845890888237	0.654010839590907
0.773669899410356	0.753711030809472	0.0402857419376254
0.971939294506663	0.0941558450345303	0.980589700203572
0.748895157408858	0.23454198777777	0.33700934828332
0.188748738841362	0.91921208301723	0.448715245709311
0.91012305003826	0.435965914146492	0.081737675064147
0.292734477454489	0.806542520777919	0.065224783784717
0.667029906839918	0.217629470273953	0.530198865031483
0.0612253473413177	0.872597375648879	0.0360813708708169
0.042135275794465	0.874039586360427	0.950756332579091
0.940321532297828	0.202864907349323	0.507852514214167
0.711761620361894	0.244301798204186	0.38536542119313
0.280887477159299	0.229720424092975	0.310877910396455
0.388810327757327	0.746645232486242	0.0720509316663785
0.894507666880285	0.212663604635496	0.954288126001492
0.400232710031014	0.203350999531037	0.750430048928449
0.67249573648848	0.363260391304185	0.985158346033196
0.284530381428763	0.460067163060752	0.138570308058033
0.1009336183637	0.942833791825472	0.488318334773865
0.740872112597477	0.250275082617271	0.691254710915852
0.0516634463671983	0.871705001371773	0.139111739446582
0.493106089541122	0.344240864662984	0.0160692161598529
0.891338996100541	0.175147887705457	0.423892092219212
0.464140969063167	0.488094738620611	0.0499599750055346
0.446237488746907	0.559098011714032	0.986925989296022
0.188511002122762	0.685733622779259	0.124458103366814
0.698863873012569	0.739911723213145	0.0585922521616457
0.0596771452696737	0.949450346884836	0.283493894063776
0.814346513274262	0.247489346659027	0.0914584536873688
0.0631777201041874	0.88391480207661	0.553736400479847
0.868858847259045	0.0933044562408732	0.796995809393987
0.244663999057521	0.464669503681788	0.0418024990166555
0.957019314579007	0.0414912494599813	0.607284039873712
0.273049696396652	0.8037095497099	0.784770431988037
0.0539018475868132	0.891612810824562	0.241573781289185
0.0746989046381803	0.819061552925404	0.0705707569824821
0.0450919602420252	0.945919146185582	0.352805738132847
0.630052000469266	0.389356445690672	0.0578680815462796
0.711631028660713	0.77713072030755	0.982621928852325
0.65648816969783	0.675129153016888	0.0941186229203987
0.0354796100624225	0.922607210408448	0.650855085111132
0.0224791221755893	0.91828584411808	0.140791398188016
0.463986830262363	0.72468398623305	0.0212770778577056
0.0017158829733913	0.996772505958993	0.00440393035387382
0.363129616719754	0.123466403650622	0.916192485817771
0.0492739558899219	0.805228192606332	0.964276106545795
0.00566126535799147	0.909531967560338	0.10059664354206
0.0462107602664746	0.350198895686606	0.042351783106245
0.776923436194368	0.192082012534776	0.871903296777367
0.0997101748978517	0.418742882957919	0.302142225251411
0.915738463244691	0.276880867780664	0.676641648675628
0.957795303521409	0.152080291735025	0.743973073329083
0.400426135439713	0.626898275929582	0.93042702603886
0.910739980452676	0.279740572469323	0.89615528671001
0.958737748707624	0.575534961339082	0.0555416648877791
0.173816484313312	0.68002972337738	0.969034482664187
0.776181047211999	0.809211979533258	0.484042986274561
0.37473026353863	0.473168776481761	0.0684206438308722
0.964533428993927	0.0684275433510127	0.323611689178158
0.954048999839688	0.512503494678673	0.986903284736887
0.169908245516561	0.960473891072554	0.966728872599336
0.486391621254953	0.545434686724153	0.0863077510540663
0.672464649350598	0.124670722695276	0.909301868866336
0.0497658313329897	0.883940702392214	0.813005949411875
0.157326726136763	0.508330982580588	0.0326310024659535
0.697165802299183	0.35485916931315	0.689258470428768
0.956176891665421	0.177931962527808	0.572422976986059
0.272065229365105	0.477073239197151	0.968121844720679
0.498735377349135	0.295284236004319	0.29984304325364
0.906786936693681	0.207720104929525	0.721286476836944
0.838908515474505	0.279555641049321	0.236203693515062
0.0148035729990844	0.95542863047635	0.0860526574179987
0.0509679284904114	0.857255139449314	0.199720274932063
0.227182544374655	0.559478039715855	0.120414309693371
0.96448155567021	0.267662587354909	0.417630525836067
0.77410228393935	0.200961300978436	0.606859975159026
0.907438468795078	0.484135897782496	0.690335940023948
0.939097186452506	0.1727319751371	0.91022024619238
0.276516766666501	0.621563436779559	0.0173111500886009
0.65121035495472	0.402570280420903	0.868060441823013
0.583100938063268	0.244415204748478	0.0569470736521855
0.212238711269381	0.89058556731203	0.131743084350611
0.963664207816418	0.0599108559905458	0.312127357532701
0.806057024664085	0.562575700417716	0.674069433850382
0.718633487625455	0.265236689950027	0.988449865884921
0.436015393739173	0.390194074990752	0.880422848259277
0.886158493581344	0.352744971940575	0.726475714462803
0.158007462854868	0.429820468160665	0.11688757264896
0.178022727199819	0.558825484430526	0.744528114434518
0.592494273523899	0.699656485568183	0.981863068734145
0.0950638386014543	0.60270351136488	0.177943231290013
0.0488335973003998	0.910998190856659	0.0232171875525858
0.901007924153758	0.328572458009771	0.586503439802677
0.589273294149434	0.183736068157001	0.619135173534462
0.128990658768744	0.914328583070211	0.0212392484017817
0.915651849700822	0.135235282325169	0.740051635599886
0.969294195081676	0.229042674634036	0.957246221254215
0.385566388039355	0.739054675029127	0.85473210509097
0.234752835575235	0.465283482908427	0.297119443710575
0.0755845958482196	0.930125092017939	0.0556965946716383
0.297627564249472	0.440588564663085	0.203861866440253
0.501952269048176	0.40640422535864	0.97632120119363
0.0733094109473695	0.797986709795919	0.0154571547999787
0.702160480405219	0.201535327327321	0.728949402438077
0.827595065828669	0.421292778626191	0.0772451517311193
0.88062807761544	0.251526752070322	0.80239392903425
0.798919200041367	0.310478176625902	0.616412603074594
0.137225266409114	0.824789301065131	0.358990752594858
0.721024642276998	0.201400347476778	0.197144921802194
0.730664180662141	0.424581750872826	0.282486657071525
0.689036433977365	0.30442282999419	0.96130465306162
0.496938034511473	0.468975270087501	0.745777889761015
0.836935373271813	0.241740328747512	0.976142767892316
0.195811447375362	0.898061032485282	0.701478408268705
0.247873821564177	0.498235642454933	0.0468616430203497
0.212871647309032	0.637563154039696	0.379409089899553
0.331073216280127	0.613981592426442	0.153349313309381
0.147638470111995	0.616411189706254	0.203779219857853
0.643362015178786	0.26722298995198	0.0477788118414387
0.0284868584052915	0.755558499351028	0.378450171399631
0.924748179914763	0.193099389889113	0.318366720547351
0.148539929454116	0.626339806303619	0.894238566818436
0.200945153206457	0.825287421320187	0.0481034050045488
0.563245857735676	0.111442360975631	0.446999949431417
0.782544939759648	0.291753676238782	0.599147322074048
0.69848668619371	0.48582678972541	0.71404829896417
0.607947423717966	0.583370901034171	0.7307623209654
0.0202037050195136	0.977433810277671	0.0681041876082154
0.932364205265906	0.216495283990908	0.174132387484524
0.940520873171482	0.0701544470380627	0.739672874067428
0.396671664417515	0.54762629048648	0.057389216264312
0.0261931805886741	0.984840031574465	0.0924926436251432
0.456512689191805	0.700242503407857	0.0931068815171381
0.298770738225275	0.711299311371841	0.290832375142811
0.31727134615465	0.265766097080454	0.904428181300232
0.904149437753134	0.11031997156625	0.806250617150082
0.353739308010843	0.480208896808773	0.927427112558647
0.90946530970884	0.277616934260558	0.77111959396848
0.534117539352727	0.807980741700742	0.817998100326027
0.111598887516413	0.72544799464987	0.368865196240762
0.050788118194259	0.932127733349586	0.0387693989205089
0.961915178539206	0.11377495610846	0.435660518346267
0.0994118777524566	0.832512820933743	0.993003855796856
0.918567316122625	0.254350322030308	0.684934697420429
0.951216382889359	0.225838428475316	0.289523910124613
0.31244142857822	0.480364880555935	0.205447807244849
0.533274969096845	0.469257302736232	0.984580410466595
0.354258033350626	0.571969259592607	0.532504478904194
0.978034964366277	0.105369464795363	0.937055122040153
0.96526047027387	0.722521823438044	0.996701506240017
0.0604916357826553	0.46160177839985	0.210511993748783
0.917836539062265	0.400878850422349	0.514457098166261
0.245406652719104	0.574667566628105	0.959415924903256
0.697795205476757	0.260638952675087	0.931654337553551
0.660621612041469	0.736868648814673	0.582615263673642
0.575252769955074	0.43974276445101	0.0323580576887025
0.0803560951962614	0.485697660579225	0.0899188576418779
0.546333992148727	0.433934696470438	0.855624764030943
0.835824837909812	0.247847512628358	0.710862283034697
0.322616995323245	0.726174097754414	0.136029931269814
0.737552826884377	0.24755603353939	0.959781258177074
0.0772747185935792	0.656503126961455	0.0468197462011124
0.23266204375877	0.377203824295013	0.0980915839172285
0.0642881257945321	0.789573808300076	0.246409787452944
0.791569006863011	0.391905984580568	0.322434262784811
0.795647627121323	0.357116788428725	0.797869872125149
0.350087829231258	0.406755160013089	0.512476365475186
0.271115828332543	0.905635723772073	0.494878828896057
0.241674579486462	0.698006086304652	0.889951216648386
0.0930300514293782	0.846623596566179	0.90719389473522
0.658285151369254	0.378260699257566	0.415958978610595
0.655735418388877	0.294968661129979	0.350252818508021
0.350412291666293	0.710966369355662	0.537511792428925
0.271971519979643	0.481807842328312	0.0552327549628914
0.946203540727835	0.13468727825703	0.776262487426681
0.0332359585810673	0.957650540409435	0.274419565044764
0.545927979673033	0.232666320920143	0.0900272867795111
0.117514297742974	0.683197912949147	0.889488340071017
0.963654802774948	0.080369622482065	0.919150186850585
0.151220767346587	0.664169982222953	0.905718000030439
0.384606712231415	0.81844022700255	0.581041057253009
0.723290367337486	0.192402076591913	0.29881093779988
0.0860202535648592	0.913175339451213	0.913896555389615
0.244327800955045	0.715158682602146	0.529007949973224
0.204388936056682	0.705368617937242	0.300463145042595
0.491447350257501	0.601537044462794	0.409617160079258
0.0791219164934394	0.85495992076703	0.203235604036522
0.910661128222662	0.0751210235408173	0.337730150055194
0.890952611577196	0.0841589038915236	0.66287931755837
0.638218724992194	0.540595274933312	0.47716841857738
0.623245700168303	0.33074585688088	0.0592688046266447
0.985225461459327	0.1190651350003	0.912786103870052
0.105406227456596	0.856808629362269	0.785554431772521
0.11450215286215	0.78712214923332	0.212874403277084
0.94696833374137	0.10559578686095	0.0870166782519138
0.955488587459091	0.133417745606494	0.543266802983869
0.221941696438618	0.473080999055516	0.958360849922262
0.696385153030995	0.275515632176104	0.748162175072584
0.76614579442331	0.233246257174439	0.773646620286309
0.0840611730659293	0.924585805255425	0.510523402885452
0.0822258503953078	0.799234916309528	0.324002256606891
0.726689511821559	0.359089738644274	0.858423570970051
0.748790184951742	0.124267289828686	0.536050505786535
0.0962360205075265	0.774371350314096	0.472031399893874
0.0817865922380762	0.901832466165351	0.365891067130131
0.203277466917962	0.566622977868514	0.257989051736995
0.40405641045855	0.616812520153634	0.256940592735678
0.54151888447828	0.309931670603499	0.463479145172346
0.0275144226252499	0.982947985697842	0.825572334326608
0.34727201789015	0.693621097752555	0.0560320782760612
0.888565482139597	0.182119301835598	0.515834634865076
0.0421847429041116	0.888041503329186	0.240776779441731
0.284783147102213	0.334729267985091	0.153151191555487
0.751848222817158	0.603465311001789	0.285232074029283
0.0704063798408888	0.74345646667863	0.714352778889398
0.877123306392188	0.442276233697964	0.172954826950939
0.0839346194454817	0.770784918655235	0.0946073003507964
0.312111590289579	0.778340676539978	0.0607189784941435
0.969939923609914	0.194626266152744	0.0424962493285241
0.572084773302619	0.412136129419783	0.896306348309254
0.0575860418154078	0.902842802138194	0.0161792219134653
0.0678422670827721	0.847335456396704	0.849372091666553
0.0366539653713368	0.466681738682817	0.0388182992621549
0.629428565939052	0.466037228925055	0.81774268310659
0.0465413535408484	0.749394902720414	0.568755076352469
0.425840576630076	0.684700314568914	0.00927264601740693
0.942802807109612	0.10684195929464	0.917116663941725
0.318155895129193	0.288641649086105	0.982970746011295
0.0608735494224401	0.884985730335202	0.395344160580878
0.0928993999820165	0.887272140061127	0.572806871861273
0.729894377392885	0.65221955861097	0.91084089250003
0.989367637841153	0.0976517290410518	0.913601009863851
0.093530522572285	0.799019344343821	0.306225818357351
0.035110873119625	0.890890862650708	0.909443598512371
0.0125552350243882	0.966287873477602	0.0690083990973487
0.392817461067223	0.480323361025668	0.0370620878508144
0.0703341430864098	0.334872293940222	0.812550026319917
0.224235958766932	0.87477044016988	0.0532245324030494
0.0353132058348216	0.816760109028856	0.149155786062007
0.82629332789898	0.295736293237266	0.637477832408179
0.0530957132300808	0.46505051569461	0.926090488673565
0.0049085803449112	0.924332368121346	0.0265679120343268
0.0143712056373185	0.93851901054007	0.436176874027124
0.10148430816805	0.898025374250388	0.575443326686105
0.997205980497922	0.0422005433770439	0.0321910205876797
0.432708296434741	0.422964871763775	0.419310515815191
0.857716510738115	0.0635198627484962	0.0153876643781845
0.99593786945201	0.0374535675359834	0.739435105820753
0.283834044375632	0.671808418904036	0.982628396469042
0.776743445303202	0.562921720081058	0.14024637386908
0.0181887784984022	0.978070206745805	0.218347701198452
0.0249371336824107	0.958796193280396	0.218012627721921
0.011393389826068	0.931710589097466	0.46528232182337
0.982307188160138	0.128364313854528	0.0551620501672207
0.968461873111319	0.097658260893986	0.982947029652872
0.984352776608984	0.14802372287445	0.359997649672423
0.668762452579076	0.330448725419182	0.931987746465968
0.185450468883895	0.826375542736622	0.0356848058913179
0.0227093888397997	0.292810142605429	0.282347693853696
0.984924345466675	0.06220915772528	0.308429415420981
0.83564084416989	0.0722546708849019	0.894244824346106
0.24843462711072	0.376251989457521	0.455592270520962
0.974380930376216	0.483333281277964	0.0662636703305483
0.0711400761648957	0.761851284034366	0.562744625547091
0.858973466677231	0.218793260274313	0.563767552383918
0.880713741869401	0.406350056111822	0.909792161394218
0.0327371083253966	0.85423451850912	0.669172539072174
0.727798272243894	0.675765734977787	0.931027956956804
0.100888923978262	0.592008135893013	0.0962160874065847
0.058466335772476	0.94928315597377	0.117018856909833
0.328323508716823	0.614774599387123	0.106730056422069
0.41893526947794	0.30977763470082	0.479555628788289
0.00658233251551092	0.991924573683291	0.0186147096326
0.923840937621881	0.143188467160549	0.10215007382825
0.0460861659482541	0.780057589431517	0.893042706871187
0.948443563161195	0.136853803624876	0.184735581862046
0.883629132610733	0.561845534322462	0.924241276770875
0.862435142514178	0.265625468180418	0.494402467404744
0.3361095146298	0.477499919512199	0.785129351625159
0.0232383520608875	0.907322853830665	0.540238061430473
0.148002924832967	0.224880417025708	0.0731656845183927
0.0306771537809035	0.763453338784259	0.979064091218772
0.258703524643785	0.437520501931611	0.243128483525458
0.0156755692055178	0.918689718265956	0.934952445403829
0.739782416445316	0.245248661069972	0.0649360410144756
0.0222140364342022	0.686831074327128	0.0872224258336417
0.963955834691959	0.0971404878960028	0.087775219975325
0.960663698719138	0.111843156768753	0.901560886241793
0.00840750099662997	0.887903186396373	0.944992279433753
0.0625491090224646	0.899622041885806	0.101702950595886
0.993949842853438	0.0224575666453131	0.0422057522625281
0.0241895251930292	0.91148898263399	0.144185553888863
0.233522150418202	0.632631360199061	0.141778682046417
0.021337897060241	0.857580665112314	0.795020355717119
0.0641241610941616	0.913654580669041	0.0114422831856882
0.877841943673389	0.263195269420351	0.568223674038836
0.0150243713553048	0.722555651935321	0.0651367642663183
0.98799366156885	0.0463471378163039	0.154991861072937
0.99263203644815	0.202187056101263	0.804940097297552
0.994615569992249	0.171414898869922	0.984192374266771
0.0177651482412026	0.859384411045371	0.66927662041039
0.983733317818991	0.185713483466001	0.753800296596756
0.748554320860248	0.408510387855686	0.86539266541895
0.977918336573576	0.440315107959114	0.15195355688342
0.105094893640053	0.736972228213504	0.0182786119037273
0.729005874057607	0.340258412733649	0.585128601473571
0.029983935879531	0.710418165645061	0.158080971448506
0.933938482894349	0.0368362406503205	0.848422799860781
0.127068718297806	0.769001779976442	0.608555975015424
0.47186930429011	0.783362069881451	0.296989568294736
0.792003678938603	0.299055861791963	0.670655024664299
0.285985941453035	0.514680886547907	0.129868025731976
0.926429900735739	0.159014014253691	0.662666149142861
0.90546461491041	0.634513487051466	0.970865516764753
0.879407617054439	0.413821107220168	0.545495739169587
0.029290910554818	0.694884182720889	0.355838824646966
0.207825412638381	0.14079357926539	0.0337672419861361
0.0298598036429684	0.876997219065839	0.031292434065004
0.639761253774251	0.362230632012026	0.501284936460157
0.548164727968919	0.689438930164081	0.374563932658655
0.947128991913441	0.0888678278761847	0.0953883994642809
0.691160382701106	0.119637167323798	0.95336583224947
0.0984155017878659	0.779920104006495	0.0721718121094175
0.391196455789792	0.467138615752978	0.564751842911773
0.949415059525345	0.103392975131437	0.817414490196652
0.97758935642863	0.156863622681183	0.95575838771507
0.247978007398467	0.332002259279055	0.832064477856131
0.722561161905194	0.786502876408277	0.925701717810815
0.0341449859275829	0.910559241490358	0.126890774659563
0.983328982619442	0.828681465163665	0.682536828773028
0.270275619119996	0.605216275791265	0.630179154329735
0.279153311270461	0.525653674966937	0.330605086838386
0.0684999497855256	0.748360958418071	0.600486927692381
0.434165334669649	0.684653579160905	0.0520771078860379
0.0719967424569245	0.79343957864263	0.188630514756049
0.607909008161375	0.248380979320005	0.281891024745221
0.0328070573531366	0.881053087267324	0.346022534976096
0.89822454129038	0.135076252526951	0.38922123170591
0.561557583098747	0.28286705845389	0.214128007878342
0.201962746849048	0.406893334997462	0.406037416406905
0.0804922349730059	0.75331250571339	0.0490436324911424
0.971222046553373	0.124595115172956	0.240183860331821
0.100067846063681	0.653044587088445	0.71735284838783
0.105113379291708	0.86823084806623	0.0642950977674662
0.113543725989363	0.886351135046186	0.662190516783299
0.949561776140006	0.0391203318419645	0.564600221009851
0.220892444394695	0.61879824998493	0.840787309945596
0.368378923868443	0.756502650003197	0.949932253940954
0.0549694751068474	0.911910152287603	0.539944268148593
0.652721594341443	0.554798728136829	0.100981600935276
0.961385220334582	0.6062636042805	0.886604189628221
0.279519781303203	0.60273655311105	0.269838251425108
0.0469581935494384	0.652444695374186	0.0952904183303643
0.965337688125814	0.19799588038644	0.40056386920082
0.520836580107089	0.558708147856819	0.370152357665779
0.77439892790186	0.434756422220649	0.78517790229996
0.0684316789104896	0.781635019024478	0.711341393872743
0.316990104000669	0.387018774553522	0.471972329065149
0.0752029121948509	0.725609525897497	0.777491579825529
0.0462656326653107	0.899551851631196	0.907044820760407
0.0589050125394636	0.83675961304428	0.16343415246687
0.762321452677484	0.193829866533657	0.935171180426986
0.0152597744723732	0.974546467757154	0.263843206598698
0.0430216006707274	0.943251530943031	0.119615307407807
0.905229888384993	0.095119782441355	0.191397211579061
0.612858629144129	0.376862205059782	0.0456945854750818
0.0312508792412262	0.551395708084422	0.422007516663055
0.919694023910465	0.499969212042039	0.581296344535698
0.79099718643031	0.499791212513998	0.923248009816061
0.0844431634200948	0.852663839881854	0.416567105475306
0.290114821530441	0.600670704915834	0.733260925021685
0.171102699375262	0.606719695638393	0.239386341344424
0.142723347271719	0.678023270981106	0.337280487981208
0.795697468652259	0.532295481968042	0.634334952837224
0.0977933531965876	0.674850238796602	0.936740719853155
0.407965748157075	0.396274671847136	0.245323291744488
0.963414000954286	0.300227047160486	0.829049462181698
0.944828556308701	0.217092527775658	0.20805626469352
0.230387583934873	0.585153359266296	0.423457180445342
0.0995205424596247	0.499957643123899	0.372230224256943
0.912601687502531	0.319036160413819	0.0968167218361469
0.0327974058521565	0.856201767648302	0.687297874740125
0.776978459273772	0.478983912652422	0.0408516822610624
0.0734119813400063	0.584211664998821	0.466955466950664
0.866803228813101	0.228369895743452	0.493681474834101
0.508660384315527	0.31718679632734	0.498344532042329
0.177809491503803	0.722205921954081	0.881103862288988
0.0451434692464276	0.815790640400398	0.440034616054136
0.850059861661462	0.22091094573288	0.450745952589172
0.0724082811508087	0.753178652744229	0.146022007505258
0.836785722405305	0.465547421539852	0.0301484179045931
0.0262438594921641	0.89557515085414	0.141286067172488
0.204368685098051	0.604000968621245	0.0478076979585152
0.663356874136225	0.513960685144539	0.796235556320572
0.989277930221092	0.188238058564344	0.199679794087226
0.71394733523708	0.351134229843679	0.902401420836075
0.989412502432977	0.709548089525461	0.0916105595784296
0.773659860561474	0.242473915378706	0.801974826450608
0.838849912402599	0.77301987683895	0.833617512563096
0.605354423541246	0.282205718864969	0.910861674001456
0.00891229117442972	0.864848438092021	0.971645090595161
0.820825413209705	0.180407700119914	0.0434600757633403
0.196693992204715	0.398243869967427	0.860073821170044
0.292410780968478	0.463080722765637	0.554170732723319
0.176607214842937	0.478937512161343	0.175114414297257
0.0366884430220568	0.833037343660654	0.0119084079850627
0.861558592397988	0.333367927629565	0.545397827126023
0.979236801320152	0.444431937898732	0.799583821921106
0.218439000728965	0.58774937164263	0.271657754460893
0.697155347604414	0.753312025247203	0.716110267353217
0.618319210410505	0.359789578474732	0.940901677719548
0.456064983846153	0.216543378889833	0.114631659057352
0.0814989742331193	0.531153510481526	0.206289182641195
0.620514848553373	0.172896424819758	0.194532753708831
0.35122602052275	0.222178407327543	0.0582394584446521
0.952243541846526	0.239294974076668	0.225677649284051
0.763701171815524	0.273351856967915	0.815599828033768
0.0438422409605989	0.52320909317059	0.661136067499955
0.860894214965102	0.222280165543196	0.248843231923323
0.409044791689255	0.685316063685502	0.831225540870652
0.955955789114673	0.167660253639337	0.0475393638299526
0.658205060964433	0.573294061237095	0.496088021321251
0.129214327629025	0.365159373012278	0.738510595283464
0.0514159978807778	0.698996211982568	0.0632352539614337
0.961037238628727	0.551424041534973	0.151208581912201
0.326623993107843	0.690026836150787	0.971889883132412
0.310370046176842	0.665798781256827	0.625016387380186
0.933644690314275	0.226660212706056	0.673454067385292
0.781409950147572	0.416786212255208	0.944005885877901
0.302257034666798	0.608399047815059	0.59716462512333
0.144822719487509	0.621352587844436	0.193935662239734
0.916209569964666	0.112284070085252	0.878326531045312
0.924829232903342	0.470260707291817	0.75422182741414
0.216847505741416	0.679242414546253	0.353082996937663
0.285294334002559	0.570975734834831	0.705925828293053
0.808996706286631	0.26315044708932	0.110029005332718
0.272831803590949	0.230988412882683	0.45585652008484
0.0283961914006594	0.95657715048391	0.194281104055983
0.452808935762666	0.780549465191341	0.572613455616164
0.625555822420597	0.507930850151191	0.31137907271126
0.848524033287765	0.129129670363691	0.627158232495432
0.513316351757994	0.308136974747601	0.896796553227992
0.964920281559423	0.802192302416484	0.133475654672744
0.540002527857207	0.552014438438822	0.864523161565613
0.12121426857371	0.679181247446894	0.903444390969438
0.939591583657853	0.213514088348516	0.682168025519662
0.735075140288503	0.893576255657961	0.87210833199385
0.619104761577034	0.533124428102912	0.554907945929529
0.912269115406767	0.455435982391578	0.455075852694053
0.480101124728665	0.612485358765866	0.823813694575421
0.595842925899451	0.680422057943425	0.87621465597239
0.124489952059406	0.800348304637097	0.629177813610523
0.830199544858691	0.126716718955658	0.35116660318148
0.92462604192244	0.377958958837818	0.821979204418579
0.546094936690549	0.610418186219368	0.595141570925046
0.133913961265137	0.627142095604902	0.714014099341842
0.968869586235944	0.37457270027393	0.0990178476866511
0.490009666433351	0.456751356744755	0.941336062192551
0.306464604209026	0.440562279530074	0.704956110315599
0.0801281543472881	0.552190093271801	0.551469211103901
0.592405143760623	0.291947812113713	0.521466042479618
0.0651915273350773	0.903162235423794	0.548203083765529
0.679412653872687	0.598585559199388	0.0409619828290366
0.0983013593240638	0.558745254922417	0.534759651396729
0.807215905020507	0.128047713767132	0.447395483895017
0.111299476227718	0.441501305262705	0.930638056301905
0.443922157652565	0.671530059156083	0.401650936850006
0.765099395730408	0.513202525758998	0.939224726585319
0.88891855336956	0.368768068505795	0.981014371392113
0.148410770007202	0.672366692046242	0.602344588147055
0.940978346917514	0.763385934237808	0.96097122460284
0.503741439537543	0.320997931439348	0.803052723193773
0.164674502801027	0.325604068055689	0.775140893391834
0.0718798701357203	0.63751022045638	0.360176170034487
0.851514505440962	0.266021614190986	0.0183129813392262
0.769779472653733	0.86676369372887	0.839663179864894
0.223238036624157	0.521143064811907	0.465731509757871
0.279231140111302	0.61647061019083	0.42800239346197
0.238576379354859	0.699984861512369	0.0388792354549056
0.93349835765108	0.176340044754249	0.590204620089684
0.785735426238788	0.308136974747601	0.332979409542463
0.672060887588065	0.329612176032072	0.858586206264116
0.129040557324792	0.520343947938875	0.679750907318133
0.956621924194899	0.220157711364279	0.399040683772605
0.362832983452771	0.762427595615844	0.927999757404846
0.179115651831138	0.65894607168642	0.46236266798568
0.439696915668493	0.60858413285583	0.0582394897596638
0.66077826700733	0.760301573888792	0.25141704253389
0.133746067641988	0.878033590755161	0.65736035181111
0.65285211656272	0.710778963179013	0.0900505573678506
0.0487360405265339	0.882353648860824	0.245788407169565
0.618470886738462	0.189132282079844	0.277305333087043
0.796783828385289	0.164677846479056	0.277162559258461
0.794992083925985	0.293631057612587	0.706376894529935
0.620717548685706	0.597907942631202	0.903826892838445
0.868062733786725	0.07030385847686	0.745459763517002
0.265101216512312	0.816837433957483	0.926142021562803
0.684777299591344	0.414026639272978	0.89622097384087
0.532037261105411	0.453345044560271	0.312584552012313
0.861771474009364	0.49891237013231	0.903849782351351
0.562223824174125	0.401866852513944	0.865040255890591
0.297846252018021	0.519622531146635	0.823482665968883
0.617021824051874	0.545344931882634	0.711362256855695
0.148531390321379	0.788851101637532	0.234718331076854
0.297349719345665	0.841615387696767	0.466941457579527
0.599579177251562	0.521094851534116	0.669116241544108
0.427033476126255	0.395383871744192	0.40230226112198
0.691325733763541	0.28785168772189	0.228371446574404
0.696125077049912	0.597539090783036	0.823068163814258
0.891092485825839	0.685339884419245	0.549210898543402
0.70938989643812	0.6925691804	0.567875691335234
0.577523768056956	0.265830287187611	0.272797731266301
0.130367579898351	0.321347251610333	0.495512432906855
0.839732966337662	0.574206797420241	0.592201507946965
0.141792515625375	0.751715961903714	0.943994421847949
0.124699049260763	0.869383844619476	0.28396764965157
0.684189266628661	0.263263546367669	0.0256434041480612
0.534834376902231	0.316307645712622	0.888095067947989
0.90672732519612	0.137787711210821	0.893752577714421
0.346960260871692	0.586826151532103	0.778660420550124
0.898031619873947	0.30082242794971	0.620436348052647
0.386416890084397	0.523712933442652	0.217092902222846
0.0910971160849371	0.960921797579758	0.00784895282493276
0.052152069646817	0.928966356512954	0.574854832223539
0.133615943556239	0.827626540642355	0.0739814933518813
0.29891402582146	0.526473669903391	0.511831012592946
0.798924039890156	0.346674042661143	0.216825903043346
0.0927480238543867	0.82549057319833	0.446061727860174
0.964948829045808	0.113285034218347	0.862779737003707
0.573904617976379	0.438107943027701	0.944656858074276
0.843913026079938	0.146069784339445	0.810377833516939
0.595395158571294	0.540704040328979	0.584735586491607
0.766398854728188	0.497371549923377	0.728167869952195
0.337852387727513	0.445499538073011	0.0339103609583275
0.724122255971177	0.393166258765262	0.446337759971111
0.435814384982938	0.386578096898217	0.953665699653724
0.719122590041332	0.457747911522933	0.898940383291705
0.411033386719164	0.669131167749426	0.282690520216098
0.403423096842831	0.325396635300243	0.821420567391622
0.167423748588559	0.710505568292578	0.524000500210667
0.750517068519786	0.294611859655403	0.816189178911942
0.308042299554995	0.322061074726192	0.155227812498149
0.0546466957438034	0.885865979448709	0.135769249254508
0.551543561619554	0.541108874845525	0.00425451680130258
0.303958991602661	0.549707934400711	0.484547306104794
0.611738003969841	0.674193708749902	0.820863394924014
0.928469785887872	0.12680469171672	0.795631652966236
0.612138524530614	0.360913667967604	0.90056840267071
0.534258821372858	0.489946435983744	0.343046666918763
0.547792950924315	0.428416744282335	0.13807435398956
0.360540777367788	0.536790825468614	0.965873650612401
0.368643310865731	0.671151874076044	0.448433001275144
0.661323276251827	0.481976490177838	0.0318912869958587
0.239528386647321	0.620796111563911	0.722688507077562
0.217229774412122	0.793230898387213	0.154475547987926
0.364055249260215	0.501891786516669	0.0262233042543254
0.890962687827746	0.223611988464894	0.549706371784972
0.406067789925928	0.408503142738821	0.809789936012252
0.170014527006371	0.731016508041176	0.0903130865131662
0.201514586602466	0.939819102481958	0.011647051607118
0.128366674253223	0.724633300703337	0.817061474770195
0.788924830722985	0.412224664881703	0.025680481052638
0.162709857423085	0.771505489887972	0.961728102461955
0.518328871467309	0.343332035553079	0.436319272957135
0.55729128067769	0.240889024013373	0.80976781271226
0.554241222226284	0.322269080789561	0.916860848489401
0.482251938451414	0.578611963968659	0.279357637880929
0.89845256966503	0.725520558777287	0.973356937219133
0.246857531162297	0.314937622678522	0.506345324595571
0.576221484739212	0.692846956150104	0.23031297729188
0.751926768770989	0.385223332165196	0.791432119573687
0.174677069055941	0.825538007900076	0.301312196473913
0.874415728704127	0.299351227168548	0.0192314160285332
0.261712851613785	0.881343012113171	0.738692804759618
0.457293029752081	0.636667759920129	0.0545832194716487
0.839005037285595	0.141421470442445	0.897641656388589
0.647688802466414	0.390514075726231	0.776644172461204
0.363801127961254	0.83124905923829	0.976936734952244
0.87877454395814	0.105497416156697	0.0558705732448555
0.551469909521286	0.369676129885153	0.0815500513508099
0.86951110550115	0.776683852830106	0.522934986782332
0.624982046143481	0.653604897995697	0.910680082572344
0.752022499515199	0.748287278684291	0.756597981409117
0.290972140294074	0.613380923981012	0.478402304565292
0.569926315552569	0.82144883234653	0.655941805982476
0.901467304178634	0.379443900655818	0.742093662021192
0.341081603570541	0.763228942186471	0.899360029411605
0.910980052458794	0.251052356655904	0.862741661503516
0.437851121815439	0.232102817493891	0.445909347057797
0.416265474755139	0.110752341247395	0.308044130920659
0.75956168486926	0.590073237227256	0.726919043528376
0.0768830575477435	0.898434750178015	0.826523012497065
0.213867890131394	0.897333744071103	0.176173397552821
0.87901363147855	0.116512988001502	0.526576870090718
0.547041407668017	0.117879533903231	0.0747369127684521
0.695346425670785	0.275310182524688	0.91200510001136
0.176905564183328	0.639343511139181	0.687637662210735
0.846470806051369	0.1666223783357	0.206412089872654
0.463651058556849	0.715189672919302	0.4771879271148
0.226078502900248	0.602778386343566	0.692393816371147
0.908654986189332	0.38744968665843	0.214579290816245
0.133631760898903	0.848994992373256	0.343162068502687
0.0699009528030219	0.93360540362748	0.259215715925237
0.676537161397731	0.68862833856403	0.264190871843406
0.354450498332465	0.31533996563743	0.496518721113502
0.524524574817156	0.732861187292064	0.459913561155618
0.497534635037523	0.635481831537097	0.141251542690082
0.300075634324872	0.74230639892364	0.0740855798572332
0.595449655441262	0.467791987255632	0.54197488098102
0.852415958451882	0.0622681058335783	0.470115599028201
0.394720539073868	0.706659249385634	0.296772937106842
0.642494171269727	0.330927702270683	0.358841589706777
0.26711724150702	0.496810648162432	0.768905627016828
0.193382125696887	0.66394345795072	0.777328191236556
0.826339941994298	0.447773534252491	0.870540955350684
0.269543724446463	0.627765795640559	0.402625987627146
0.428801122363924	0.635674892675444	0.721144864623829
0.258366471193698	0.647507254346857	0.375306093194611
0.417740557840868	0.650201021441871	0.861517062341578
0.266587870101554	0.355522592104702	0.057119008717607
0.644693139418391	0.151611798131025	0.531706356273894
0.358801475739917	0.485219686024137	0.873887485862103
0.48567300277409	0.392342003112186	0.935610329760785
0.843796655176231	0.478555408984702	0.934269751043967
0.144661069103976	0.734110179661013	0.74293080735492
0.474424837313559	0.377753940634739	0.452593190960675
0.439518086740465	0.457339889070244	0.63566736007079
0.505377560502517	0.578688221050087	0.828919387602548
0.192111264456253	0.929825061352197	0.378472392098788
0.17399403988491	0.836144770330721	0.572800039291829
0.0547724917564859	0.963959479333144	0.217880530101298
0.0483626290298716	0.94979035300682	0.150986836944122
0.885096094867322	0.0402379702660102	0.151416099372553
0.0693999964163002	0.978435018944894	0.862550513175497
0.823880871665105	0.266814937898098	0.265510741048106
0.890205751832523	0.045332944337641	0.905112290847743
0.441892797910588	0.699445987847627	0.627554867932247
0.100918670486369	0.75774869307747	0.292310254587825
0.0837771050974491	0.965365744818313	0.213481369897876
0.459865870825106	0.239158253482395	0.367752893846277
0.383851328064596	0.242297535337015	0.727372580512768
0.946357217455804	0.0609502005980709	0.872655214668827
0.434626962428101	0.308656537481054	0.934501706654426
0.891261791207877	0.208958005003923	0.330797128279215
0.721739676189027	0.434143597583343	0.408713675604019
0.344788357434805	0.729420019561126	0.548910687206087
0.54923552311114	0.495434120026977	0.387071479180462
0.854309996802812	0.152921648959708	0.818654797631158
0.831306239980577	0.235457607983173	0.831941318603885
0.531081843016545	0.700603359768137	0.794013426205179
0.135113895957861	0.732055162671108	0.314709708027628
0.284614026200442	0.748593808222762	0.688263448150934
0.793723060714485	0.154412398852992	0.834726954087492
0.0752727106631152	0.966998287722129	0.717163308454059
0.448330190238385	0.0646739957059553	0.396756596503905
0.569369400636521	0.594366946974052	0.0378625289032427
0.729913660516997	0.194727727394733	0.555643812515407
0.393190551671382	0.750745428371428	0.310766809717019
0.085418911870608	0.914523536772691	0.890495237340411
0.48076013273641	0.140037532459402	0.45891824960333
0.922456778156105	0.142602582638622	0.588756304008768
0.527471276518759	0.245331844959009	0.826102754145337
0.327053885067342	0.846511922213792	0.608182086181804
0.638005946412289	0.681371647546921	0.191024465029504
0.0736431765082985	0.914327182474093	0.365644770611732
0.248398635599243	0.768379495176932	0.0601755063451455
0.177417992113607	0.914710701184727	0.093503626084229
0.082239193289048	0.874478897607901	0.158925418042992
0.0771236093394717	0.929808014789242	0.00503716802628396
0.625334471742008	0.152779538827214	0.556275062447105
0.605628868841824	0.361135992227337	0.945619392007865
0.293616044837307	0.788357907885843	0.0235452874675858
0.477677723505681	0.379089765005305	0.563334044378519
0.101230515165413	0.913807713614643	0.0190069770827274
0.766509212957566	0.303383649528783	0.925862168251289
0.308454181646287	0.378984101114009	0.952662692208605
0.465546235194709	0.431080465495719	0.194100777694478
0.624339129943651	0.462488469508147	0.922278759453602
0.420542051607693	0.368206247973844	0.58317512908602
0.939734343078564	0.0378557966304282	0.141486564260232
0.424287444614899	0.541570966447504	0.904573108884282
0.855403992506117	0.233448932926736	0.527372253848411
0.378198398571424	0.642085161820538	0.846007265969691
0.542928772224433	0.83728306107027	0.667002205547384
0.755556095799274	0.432895020573236	0.31948722092569
0.183578975181963	0.862091468385714	0.0674461565685507
0.703198300673004	0.423889805032675	0.771399591412733
0.9274552182893	0.087604134877553	0.968108331829836
0.675777554523769	0.350199213842228	0.71997111324726
0.194861715819551	0.71230825562317	0.276960192577479
0.677157044531432	0.364108196781666	0.812342563232577
0.164956857112556	0.887870944741921	0.376260423805017
0.695379830334339	0.142564186290026	0.206944894559994
0.461433847572407	0.404306490451946	0.944014218036507
0.455023750513007	0.706452747904155	0.381130751757834
0.66453590212685	0.455401485190543	0.0652486523209146
0.257233246288184	0.666431303791486	0.922207329856095
0.590497869805938	0.146968255225867	0.424956025151887
0.824776170514707	0.361816815624356	0.480485046601035
0.294225677147423	0.862975742632327	0.86591620614872
0.173894946494892	0.714339567263671	0.591830479304848
0.389489644228481	0.858547184028526	0.762692086125905
0.737700987044312	0.267121097425553	0.4135407281783
0.582108370766715	0.112088670565813	0.476831889266832
0.114575101455527	0.86478604321174	0.593379958935663
0.233054331390047	0.475969853743109	0.110860934632322
0.193909785457811	0.907936304870453	0.291453352473796
0.578504857012151	0.333535134638201	0.234424504639502
0.178690994759317	0.708426177480328	0.298914787493192
0.68072979736847	0.341523575766846	0.766296189703545
0.599563678453588	0.189425301510775	0.862517770331257
0.516566805674247	0.291379317419547	0.563617977131026
0.278432366446545	0.206395342798497	0.0512312255947943
0.251247528762702	0.889226337414633	0.643106938222485
0.345336531009215	0.346943028226033	0.566425973454548
0.738093734802704	0.134089004874215	0.100656024543425
0.107700927684663	0.979588559369814	0.88565761718976
0.489038686257945	0.250169300399296	0.133467115483571
0.131377826182364	0.822236882141703	0.215768862329896
0.464278600435858	0.825609290926249	0.395419187828047
0.904496163016559	0.232650563687545	0.158599304827588
0.63628965867817	0.353900780434239	0.886641157625818
0.53244473701646	0.319722867393826	0.236072124327887
0.523109918219778	0.362546559537198	0.919122772170304
0.671258666928336	0.561549591750198	0.204822802647206
0.205662442265114	0.802911605858202	0.2496568219233
0.500195548089164	0.619935971806413	0.154289065284392
0.0496205111746627	0.967341242884592	0.643056866456247
0.0580634986803975	0.851299763890497	0.231809783196977
0.462176372471026	0.360331602322571	0.289593202652717
0.915035400142382	0.106238299531	0.626401915647656
0.431056890704358	0.753390832463047	0.761629200745963
0.0785038120019248	0.857657462138267	0.414254756494629
0.52656972352707	0.164769156191019	0.0380624960054246
0.913946196202256	0.363668661817344	0.271810217604104
0.567019954559929	0.305084179140502	0.608311901608089
0.885638382212657	0.216447125685107	0.639223317475255
0.261769686232997	0.811560209259133	0.831013932165285
0.789396395038852	0.169088149381513	0.435781518026249
0.283300316083766	0.479020158301303	0.703729014848689
0.604349255255776	0.28371687363211	0.561804206781128
0.82739860575672	0.363467701980042	0.851210574272263
0.421383262279729	0.500867911393763	0.480463597014127
0.582407474170095	0.433528802903621	0.721160845370082
0.168219063676154	0.829960577505705	0.403902361001857
0.723252589424513	0.461918780749886	0.20385169946692
0.436571972714375	0.349058379523613	0.626396886773196
0.899310419382364	0.238687343696507	0.563917780073707
0.315995997332834	0.341632673122125	0.154958664259514
0.822686809832245	0.621876324462123	0.650544881399283
0.31956072195358	0.531355544714986	0.42078621645678
0.342824360938535	0.509484995180907	0.194986111082011
0.593358961393896	0.40005351589839	0.235049634438858
0.474973360003427	0.235243432112739	0.882375432065922
0.484143452194433	0.737052739808063	0.615165340502468
0.138427964562769	0.911904219555879	0.147391724900472
0.536866543625474	0.405800048536538	0.421676426399497
0.671767905555676	0.347897919805191	0.310719116388989
0.672793565593112	0.183090465418333	0.477451120372153
0.0707212003844313	0.910800798535073	0.297581273348658
0.511894299652726	0.28059282962809	0.16207782619422
0.203972358831059	0.703228323706351	0.368301053384182
0.843659819779988	0.180096912366781	0.344220180143818
0.752858674385827	0.2247211075824	0.38720770443981
0.21418672414057	0.610022157647288	0.605047392398737
0.887018518830682	0.227927277329038	0.8771707835633
0.594101650485858	0.837829834350351	0.964188076700173
0.277671756410557	0.791011698452389	0.489654830649931
0.762890092507491	0.208285250797146	0.771855714050741
0.0931233540715999	0.93181968013883	0.387901347571753
0.172793366617113	0.780074957625352	0.466197577078199
0.439915735802782	0.698965637929726	0.133704901356132
0.160356415381794	0.70792486733789	0.464131362963947
0.0983994833944435	0.880292759482627	0.113728808572469
0.673299466940143	0.0838117082668416	0.324561992246645
0.592288666169958	0.369890894464119	0.426724673109448
0.202320234183592	0.73110224215469	0.768786877526233
0.407421027374863	0.395122003572065	0.0902504368710809
0.353115633745433	0.377651239905265	0.218487390936164
0.0962842586530902	0.834670483763144	0.694869314758102
0.422284603211377	0.921477887058663	0.0745577922419128
0.924929283345458	0.448492471017011	0.527323209082254
0.892169055458939	0.246404843986303	0.547837856642737
0.479787744137209	0.376796725618469	0.879078504593285
0.59136457540746	0.85616961474441	0.243224213911678
0.611872857847441	0.536790825468614	0.364385141602112
0.367316492317429	0.494234030181323	0.867886797919059
0.949643965452708	0.498451648676151	0.666841027869744
0.794165526985503	0.465075873266784	0.802611842177351
0.485982484109223	0.514616995159014	0.255724271605047
0.439902901568909	0.430826619607592	0.421545553038266
0.461219381268437	0.257583592084105	0.580013537833744
0.824618160613815	0.513323606305545	0.12692113236804
0.779763464024203	0.69355005876333	0.89013634294328
0.524876150977124	0.56521228319561	0.919489869707123
0.201189167779197	0.438941350988137	0.288397745675446
0.75526153751694	0.536790825468614	0.387068332627986
0.58533998173511	0.403293229689718	0.332751079077211
0.0963400306336518	0.790064015432055	0.484032256384708
0.633435904131059	0.25572734938503	0.0548497473300551
0.609614676384054	0.566678344396622	0.55800736449044
0.476010462403186	0.572444533107613	0.281362028616133
0.253820340324097	0.792924834097892	0.853357411599515
0.247483429493122	0.502115818545135	0.252630164442407
0.936522615817519	0.381186266294868	0.175600378458198
0.439566040671198	0.542671309489712	0.907156855310088
0.502981397852767	0.524991731784507	0.774237102459402
0.259244826448292	0.664680698730688	0.222024496560135
0.108424652597554	0.772596482825725	0.189351871123451
0.725727083377989	0.280728138291906	0.692992668290713
0.743238003140897	0.358651288896095	0.106164304694993
0.416479185653145	0.464990127062821	0.417578438784509
0.846490786772779	0.404564000184421	0.589426963840334
0.656746342666966	0.647245317484731	0.825652842264626
0.543542899972314	0.314699772437594	0.614194105233909
0.539276814588951	0.486921753754779	0.380329722407898
0.224784278209474	0.340449860228797	0.865418685124723
0.526591181485392	0.459399938613077	0.56331987275037
0.849972198741287	0.357465426308662	0.554906712252353
0.730108905468789	0.470074364787522	0.729267260512795
0.242336578267026	0.914467914509941	0.472833627155993
0.800877455566796	0.447935915125556	0.668954141529435
0.343644336210872	0.302706999594547	0.353973602418061
0.327811654664331	0.914216732975839	0.777512267215887
0.123423599294672	0.482094163222314	0.572333638872662
0.308014637099858	0.595726027190888	0.257845581408856
0.595147357005325	0.274045808293291	0.648394993658555
0.371090059084226	0.485764888124678	0.309806600044292
0.196057347683826	0.513590682151093	0.775596360826523
0.752595804262718	0.209610097158476	0.243820591322336
0.101781407424927	0.693884835311281	0.223965516401933
0.718645538486488	0.300981506013622	0.716886473176071
0.782996777780193	0.561205649900667	0.297257339144394
0.139575416029141	0.855392420270368	0.42704611299416
0.184560140740541	0.828793210482313	0.175209659543471
0.158748613138381	0.781941333624756	0.341572086139873
0.343141204836627	0.680625695643419	0.64073579364743
0.845227200241367	0.2498612780484	0.443026211674358
0.654601900113899	0.228630280849154	0.763629730314615
0.313823909226411	0.422364579936907	0.374619684672905
0.276152729257901	0.536790825468614	0.41800666919824
0.759365763486343	0.302345584677492	0.68370832459698
0.755493871832899	0.149302329613044	0.472669057884206
0.687738702766224	0.308683814193889	0.55388431588199
0.44682880368684	0.61937077500235	0.427367059793029
0.894111111337013	0.202543993430732	0.393422068434091
0.464036373914053	0.817329905061348	0.836020302324349
0.51172887088394	0.451388925948704	0.453444568669052
0.210266741482537	0.763023004621632	0.42992788701744
0.821836607510594	0.246661607430935	0.71499368902163
0.441172528649186	0.595767173264054	0.709766351166735
0.689087167538787	0.371632842624082	0.52660449913654
0.453561721500958	0.420822810652982	0.350047969105052
0.160039054486682	0.865941201005728	0.424754612215027
0.62182622647626	0.198042173905863	0.706207680957004
0.0496708913407615	0.984330209034747	0.326959827141688
0.755055914554192	0.167123198078201	0.221588871433721
0.793253465216922	0.133207842180792	0.578239030586445
0.837481384887126	0.483546089242935	0.81229478321501
0.172302855940501	0.836328806810399	0.717035553323924
0.755957746856447	0.511373043742836	0.602572633242008
0.376996654812865	0.781387318678294	0.582517400662006
0.573027361566088	0.762600187712355	0.609940295107196
0.865502765717186	0.102571661195899	0.532685864406245
0.447431349821885	0.721049181124715	0.636083062997404
0.349430028338233	0.621286543255933	0.370465389643672
0.113010185732059	0.705561717934565	0.707047058415351
0.687579784052882	0.409864495125866	0.219332644715566
0.168239613628203	0.70933873186905	0.654301847102103
0.617712343082479	0.300332834859304	0.279475339767989
0.214945135885099	0.868809821875532	0.39618614806087
0.103476315017996	0.71550623208263	0.63610579861779
0.431404864369616	0.422783018781698	0.225937102324768
0.483191508095592	0.44982117390357	0.764134590689109
0.127335100837346	0.825643895444979	0.371761650079556
0.391474673256023	0.423614887345668	0.215149436957756
0.398070290457135	0.221095603835531	0.503556885362136
0.680768731532649	0.707957670301649	0.576841331760302
0.155674937740593	0.845046114121768	0.0921558841156352
0.912177693796277	0.160705387010103	0.380427363834675
0.289330336708054	0.727159551258361	0.765436387136535
0.118606957662968	0.57450229889348	0.645174443672105
0.555208837877153	0.547602921052596	0.320500041372278
0.656602736645739	0.310547019391888	0.771201658326947
0.60931668704956	0.258754196690668	0.638783284884625
0.749578079996622	0.146590409915969	0.434115454458993
0.145910271866157	0.701459576626583	0.667744667907282
0.399955334031827	0.195259653908207	0.169476531181392
0.747149490988533	0.168432621558519	0.272815232638633
0.111471326646234	0.98491085383346	0.384368747759747
0.0829920393527752	0.931528393117099	0.273521956452174
0.0377017836565201	0.991553550878342	0.0888950629606616
0.379705570979986	0.132096057846938	0.0110701353383732
0.742978876619618	0.0621720479607887	0.824519888167915
0.0908939869665638	0.967831051020311	0.555848792531733
0.963751086648162	0.0188992630007952	0.19925910551379
0.2003886455963	0.884964295163058	0.674114624569911
0.830320241201797	0.201472249175491	0.572164641363832
0.12850431414832	0.678317936926711	0.363793180634435
0.707289911813001	0.516213833637715	0.386167934734806
0.0770398487665531	0.969388596773705	0.493992111288339
0.751689985934177	0.441202179008858	0.46066835961633
0.492773408218613	0.57460875903302	0.904782110879944
0.665309079131159	0.374171530776195	0.4167867762013
0.110839643185305	0.920287992944213	0.444886330526713
0.56838306502779	0.308054535724282	0.362241040598934
0.0988310261369143	0.957308093933841	0.350128648253056
0.237437838647469	0.628251812474109	0.391357267047669
0.885636839487552	0.255981683497117	0.203065890068846
0.814917691899509	0.118635722278019	0.164736798330744
0.910237550364293	0.138889055261227	0.51579428968232
0.615056540324198	0.36409446923201	0.944040767093903
0.358709225985893	0.432768053018419	0.358111879323605
0.717250436854295	0.4255633288194	0.811755114905166
0.365644839410714	0.383504123025276	0.403735042505456
0.255165773626656	0.469995347952706	0.172586064296728
0.811202692662654	0.333879412900358	0.526538545589213
0.491900470803623	0.48015671186385	0.876853135557368
0.167958837857389	0.934506539859738	0.515258519445841
0.817885849480952	0.121089834230767	0.645857451216093
0.484889478069264	0.239700136546349	0.333086689762255
0.131379659090316	0.717432749036157	0.545956063240445
0.497970910577961	0.616169988893653	0.391292360426363
0.550514658732788	0.603648744412307	0.322557516932292
0.433551689076175	0.710539295996639	0.676066056993082
0.602127956753303	0.20437839362704	0.173684546101725
0.516555634898539	0.460232664271296	0.84582235583584
0.518188953931356	0.341567248906609	0.505720287286417
0.595841453685086	0.625511281162199	0.559539106351788
0.564101467460423	0.327269634091611	0.716756442207395
0.53020285196901	0.33371666190251	0.48424328001325
0.685423660655195	0.736961855599659	0.756596603529545
0.395112594405613	0.530127518285602	0.389247206939625
0.417543709864195	0.287701489383841	0.499474863140156
0.405966021346194	0.516022798023804	0.658248765629927
0.0521214612244138	0.939508378822669	0.573335354882969
0.0849288233423411	0.567995127800367	0.363631044285992
0.428516461964895	0.727476345435665	0.173895568064704
0.887205849740002	0.106485345261414	0.760776249055129
0.312793739239154	0.655749655168567	0.67165982725694
0.116523882368421	0.69789412591267	0.50298215036835
0.616309734340161	0.184008360469362	0.622089315099635
0.780690317492156	0.707784409481066	0.378245318517544
0.113914512951499	0.833271145862838	0.44234152150999
0.631873414126641	0.665889764567819	0.441624629207497
0.925404118128278	0.0866641916053688	0.409138701975244
0.784615834579953	0.42262091868491	0.777235161432527
0.435620345066971	0.318691502209717	0.535774913507531
0.682628376580359	0.459370498166495	0.385933414373814
0.785194557452412	0.515561316524275	0.766503138653478
0.528063770906337	0.226989529480087	0.465740810545967
0.785042062595356	0.315626254719228	0.501423766233724
0.67635232794499	0.376356668290346	0.556911341131245
0.207107670504219	0.896895159597392	0.474737090322021
0.586641089178665	0.245596863837639	0.236915099453983
0.227162921373649	0.849497032409543	0.679495036473847
0.381492847805106	0.460416583551752	0.408605638390969
0.73684878517482	0.166106310688011	0.749514840141317
0.774038146532763	0.649236563552648	0.552662315375269
0.197982900167409	0.941977366375078	0.605317517572156
0.376784202293839	0.807789518998894	0.621932007618721
0.747813028828277	0.331875189956642	0.462601369280126
0.53758241507602	0.587953151750147	0.605386858696602
0.143313212035351	0.859773581000308	0.226103589455849
0.235169155120427	0.512269794854037	0.190036024903177
0.360174250132026	0.860291758523654	0.520676782480178
0.806673519958444	0.150442440143023	0.79728939310504
0.359968058979603	0.524438486641625	0.897768992870009
0.837487990819153	0.561303502703001	0.858899212422822
0.146982830500537	0.714970493049994	0.477894353171786
0.638673919407408	0.265081017908817	0.467735441476685
0.0907530829373213	0.945305014330114	0.64959832639894
0.654812056961673	0.411846327125324	0.362843531723211
0.488034025725741	0.604118603430702	0.581623060906598
0.488450406441227	0.536790825468614	0.437508494427644
0.521776309633047	0.536790825468614	0.849732308122408
0.24050036558122	0.490913942356716	0.541234885366401
0.146024068008657	0.8713299545755	0.56632846727458
0.549305827266904	0.306738586735664	0.23720767670452
0.228254437196608	0.531220785664745	0.58079043170869
0.770227189548605	0.424669861633234	0.178107203610393
0.239012431079261	0.608398702133205	0.824388547307071
0.779719155105656	0.101653510169617	0.372098119716808
0.355341682202247	0.805966256256379	0.729667876976671
0.402562416097956	0.749735431958938	0.727400287440884
0.918652669841411	0.212635619206561	0.384474079175306
0.684549186512632	0.302429417475409	0.505853283487671
0.289033270883527	0.75402423746098	0.288877962919208
0.815890036070915	0.110886587692127	0.841987733689994
0.48860439451086	0.330308372759154	0.891900755198141
0.147098728936436	0.874965026802865	0.497994297250573
0.233380996587797	0.798659246335786	0.306452664408098
0.538519948412612	0.297084711619992	0.828929144992409
0.818098591724609	0.0549242281064001	0.406372815103351
0.165729757167597	0.795170169017707	0.87340746140091
0.111911041594221	0.930562503353274	0.61101590509537
0.687344758286557	0.291793571323773	0.384004262844005
0.592170854676787	0.58326262663544	0.909308205315141
0.532536067974117	0.37329742799841	0.279728740092267
0.554979864078507	0.458273273256669	0.778396461025274
0.810590067194742	0.307875907869591	0.856379664854974
0.549213071089725	0.340004361170689	0.372820911376514
0.306059702000199	0.812900750843957	0.357723462815701
0.127761928489432	0.863034872899959	0.88814523803117
0.0850207773571361	0.944759098051974	0.359302061449888
0.315546785734061	0.728983179750124	0.0397686415699111
0.493932833759121	0.34990754489058	0.189372898759026
0.54367718669109	0.57563324339692	0.956756450939404
0.288894942323489	0.779196771751964	0.260728116256615
0.464207031247558	0.649026215999877	0.444345920993325
0.790069234263592	0.0613699552269165	0.407400901185187
0.755341617705681	0.433253436970979	0.429141946865212
0.196940572909429	0.811607590766966	0.358555645641745
0.906540642386425	0.0360307718584187	0.0885329655011094
0.0752290771013428	0.987886725913953	0.643812601453586
0.187138408256857	0.546249704785469	0.508422590388784
0.944089067744033	0.0805742568542241	0.254194648556966
0.428461598074795	0.427180687611624	0.853438773875428
0.304901590181488	0.568050376291152	0.758107984252801
0.0939504099452144	0.939842742381557	0.541486671413019
0.945836480026564	0.0444217665656365	0.306147604535634
0.656816377834738	0.902853808195891	0.924788385770998
0.30399055368629	0.309196531788476	0.922607816043022
0.770695265770811	0.0692471598854514	0.551900165808207
0.508886450116036	0.632938853846244	0.84906272870322
0.730907773549837	0.495907247961851	0.446353113817325
0.254186063478859	0.525100063459094	0.420067311909619
0.499989684512526	0.373775321032494	0.572457985401206
0.843808951803912	0.120072903615956	0.504748911972648
0.69075369798667	0.36448954972136	0.663680965207993
0.52354726451386	0.82094459186995	0.386134336501698
0.411510156452846	0.567868350768238	0.421783142581667
0.406736449980703	0.555434161330451	0.674387533511569
0.688110536601519	0.088610661794645	0.90192272874157
0.690020237702796	0.447756005232752	0.8735474518812
0.720512316021089	0.33421499792805	0.620016117468099
0.708620108108943	0.381626838388078	0.550440844331316
0.544514373201659	0.4805715288474	0.582957931349099
0.280251574901316	0.926495516357328	0.859646932394611
0.453022814943394	0.5687512537945	0.346657977813733
0.157248612939484	0.641396024906568	0.354139072256392
0.864508610628653	0.127285667656741	0.905769287682
0.30296417107198	0.380673641045063	0.922860483261349
0.273423210813433	0.844252227871686	0.753003338526829
0.576717513637787	0.483684313301775	0.22595203698841
0.260425788865065	0.856524874834124	0.621818058260418
0.226300037425128	0.555510274812533	0.0652207333252834
0.585501707225	0.236837510099445	0.87175974374676
0.411513133301761	0.392795570389772	0.940559355844722
0.728046945033246	0.304540979960571	0.573321067564106
0.740968516992583	0.168663690573345	0.0620464270879305
0.456640504179434	0.703505104167685	0.125166873975867
0.435374171840177	0.500968798276611	0.303858792412464
0.286553594754854	0.880407639588835	0.869781725180264
0.318941257046803	0.408657372880876	0.893354619619757
0.607909578446191	0.28797252808049	0.9304802504011
0.725874108510168	0.207912171623872	0.446530009337557
0.114829255768486	0.965170760360502	0.217492382670514
0.560482593480448	0.39134828335849	0.865568703666979
0.408508277524613	0.697695443787919	0.773244861591478
0.191919384179936	0.788032146899125	0.116320986771069
0.628884534384296	0.683510219230125	0.884861269823516
0.476078477411446	0.496201348956276	0.619417712050247
0.79523144102674	0.331246067236863	0.488865942494064
0.46433365494457	0.353264135213968	0.0724471202855416
0.622563497659856	0.592052827959697	0.875917223108509
0.162440353740239	0.702963003988812	0.654802152519107
0.4534535452227	0.557138337770053	0.503914241796672
0.205345443845468	0.866507866073896	0.0260145886604704
0.277618826750216	0.731076401914991	0.0236476618158179
0.596078922754795	0.369171281826223	0.948612667967068
0.0339399319037411	0.99094401893992	0.483610224862985
0.576051038044609	0.233104369559778	0.0528732277376457
0.586172519647341	0.226430137395026	0.918861963541907
0.453217813085806	0.293709458367823	0.48750065282724
0.852939676493305	0.281652283074781	0.882478928518059
0.846988162530273	0.273825431645708	0.983985399355416
0.429443076461968	0.766094369788232	0.670928882118972
0.302803070551562	0.812469829930372	0.684834749245791
0.826622939450995	0.220883229078075	0.182634383625936
0.121385762098822	0.892434840559793	0.863822221659818
0.218936903780596	0.381073175670047	0.376384224539422
0.489740026950893	0.58326262663544	0.664346444842283
0.250424228955466	0.799579275016373	0.426007914434587
0.869359941427172	0.171944628713913	0.0303774071351149
0.590597063863102	0.695813120661134	0.796440049360171
0.641947061687866	0.391050556431206	0.165979601458943
0.33822790197499	0.777017463798588	0.0429639000550771
0.906069589589302	0.0885766806852964	0.923750886863588
0.616410807482553	0.573794798557084	0.100206061060438
0.743124281156771	0.129116952172868	0.714026582109869
0.439544890739283	0.816440448756318	0.0577540281654933
0.26319640015431	0.756948659311405	0.972452815302514
0.7642330543882	0.236179610312229	0.253789666432036
0.196083876089101	0.530352181309679	0.928200446042852
0.429580640256748	0.284305672387388	0.495593504001243
0.639330210691835	0.620751759230425	0.675637926857061
0.12007280668109	0.878200865982924	0.510253815110384
0.73883000876669	0.137802208042181	0.108411852277687
0.334079752930574	0.650281669532393	0.363783041989448
0.446431678133737	0.682435334033005	0.101151818854147
0.207939587044817	0.879549042365509	0.88051020834786
0.576721317293783	0.488454566944789	0.166840564357162
0.590800760596615	0.335059244319137	0.27696097620366
0.310680846486442	0.734866072764312	0.962031512797698
0.856591112959217	0.135651987877648	0.652318898611664
0.464344665980424	0.248525349132563	0.881469601373366
0.786091432792459	0.174133470115096	0.243250447516194
0.729797503802817	0.854944529001722	0.654223772666033
0.670664187124995	0.850737721122566	0.124241437923626
0.594264043341211	0.623175335794569	0.879802575830938
0.441068197789125	0.3324957684332	0.906529532385887
0.801429796762034	0.279667843997927	0.236903531867125
0.263064677381258	0.509392048394191	0.469443045975547
0.513450145650052	0.550418811338991	0.633802831370594
0.328784428311284	0.705168536992409	0.667423930050463
0.13674523972407	0.614539196044867	0.568404523559142
0.739382828472567	0.178479211132747	0.876348847276918
0.205438152633077	0.854377898527054	0.695447034712129
0.281524266503496	0.41724081111482	0.512737507816327
0.638288906813323	0.651673723036447	0.891158379356356
0.731634309181315	0.268154805954792	0.400631790216487
0.637300210293793	0.529923849054036	0.383673969633914
0.35757987873896	0.732227220047283	0.86739637253098
0.134647440663333	0.893260835704825	0.630428652641334
0.571235056028425	0.492858685441077	0.282176401416404
0.244884190859069	0.882758992247744	0.405037203599266
0.659306178406651	0.395454701027692	0.110826196536105
0.504105578741598	0.315168770745173	0.558643557052957
0.207352142957528	0.654049868932238	0.125754724223442
0.950082492422082	0.0666494137839533	0.859172566165318
0.515029106298706	0.482749079640784	0.709704006599411
0.747114083208478	0.729494426517052	0.416248643837516
0.488151130888887	0.503781282115622	0.654939850241951
0.412690667291326	0.637995699705274	0.0267126455028777
0.243367920985555	0.536790825468614	0.599274991767154
0.769850617064301	0.54328086937033	0.656700905205853
0.600604891077923	0.587910522957029	0.603769275316782
0.393223126802267	0.375902466747522	0.146688986511506
0.355238460133847	0.916147538417724	0.523886126997427
0.774502303079218	0.229905281470308	0.856037675203404
0.498412394466665	0.753785188472677	0.743439817621625
0.710334898995609	0.530416660186635	0.289414916494135
0.479598353877498	0.402518367479399	0.12084668140044
0.0812616858670919	0.865678164003941	0.304976469910337
0.103688426520595	0.970585491737313	0.101696747971891
0.685385278219428	0.230806197350767	0.259090100542963
0.423593184269443	0.412298095683819	0.0620027978811279
0.0370707619082421	0.991237805203166	0.773236721053922
0.173657778620543	0.811215277078118	0.126122374558134
0.544206083341183	0.619610995053518	0.630770819503164
0.376189385343682	0.747012837169604	0.0730583533706731
0.339321829435637	0.741807428794814	0.0922659200322495
0.560142790430811	0.20208781228851	0.926883999596259
0.832493099731059	0.0481244791731658	0.127576010088846
0.759699829133481	0.0940769646766744	0.908567406454135
0.0485588587030336	0.996682597456544	0.360282516563418
0.781499699681755	0.0363702263962769	0.0374365945412402
0.827530060632975	0.038273299932131	0.566416170595911
0.406256076750516	0.430780974477402	0.915809944335772
0.0415714002576971	0.981022729037988	0.239792707928962
0.261071591815124	0.79631348607226	0.0757521151058181
0.185235897376717	0.719459681991788	0.0702673610625566
0.506013977380642	0.744127032277988	0.0210086422642322
0.258275274749438	0.440254107649591	0.743749230604258
0.124755875810488	0.979145542046828	0.673073303448658
0.146970840807513	0.970516014300161	0.00843518312065044
0.873433112680909	0.0590765486934408	0.697927205008085
0.953935238750281	0.00258655684161153	0.817123640843961
0.462732032784503	0.921192014060249	0.968728913383619
0.182394751833381	0.758600293982954	0.437313846187798
0.627517882387128	0.140916442992612	0.116056428603384
0.857610566708218	0.120711044912228	0.47255293483463
0.216643679429998	0.699472241990474	0.980593365923192
0.32516797987578	0.541595022526663	0.455231491793421
0.724697945099412	0.406435366743444	0.54956920774197
0.0966673897944802	0.831123602963523	0.528473551740249
0.697439019056741	0.267973615933234	0.0698384544603401
0.960633242874626	0.0110263689205513	0.888139859428669
0.285085067033801	0.565860464411365	0.958944354734278
0.791718847859692	0.519208194071928	0.632127181613737
0.176675332750911	0.920166269049307	0.248413930682259
0.779180321172996	0.279347084666021	0.133001424941174
0.0834217416220763	0.700990281314845	0.450607927103043
0.530154476515355	0.563921612153835	0.890889939535664
0.618399603823535	0.145097337405694	0.311521264773595
0.0965793019996961	0.945268653889238	0.112893987093496
0.055795092928903	0.9922300386662	0.188072860803655
0.112133034436341	0.643574926846632	0.0879886924232988
0.712819744516662	0.207020193926193	0.0284397178476676
0.960018358449518	0.0327888346138489	0.634750557685783
0.157036965060875	0.800745859818503	0.975281877522699
0.21605682238032	0.899270365206732	0.221770005744314
0.945294085705484	0.0230834587573812	0.418782062873537
0.710235432578101	0.469918177324939	0.867632840897101
0.459988486313827	0.417764609387994	0.22960413458505
0.455636240982943	0.691354080013842	0.927827700210734
0.880398841190451	0.246680625528178	0.806620572992689
0.311042674943367	0.804315563900162	0.7270709753321
0.219550992362984	0.587072623902728	0.446054865538466
0.781827212526822	0.212568639559594	0.536772824325639
0.667431454846798	0.599369928465529	0.496745256710001
0.454982949659436	0.472848714614545	0.549111740239417
0.366825896943789	0.870890080708424	0.0482806197058952
0.266394465629911	0.536790825468614	0.932447950895814
0.132327491517575	0.521697259218604	0.838399890701543
0.692230566553745	0.205039993733133	0.424547006782728
0.300587766110207	0.451524897266821	0.338273913500609
0.515030267952492	0.515332852039428	0.91887121279299
0.898605936656057	0.159733043997075	0.392102977398566
0.837252719066302	0.106000986982605	0.892248994685642
0.504218685123651	0.431356285341313	0.37314975273038
0.681070811243324	0.203395747373435	0.665127534698525
0.303537025616656	0.830719888007491	0.219399221223688
0.440779622726495	0.517966607240118	0.853023956415905
0.282049161877416	0.661232347384951	0.442789008641536
0.498040326954628	0.536790825468614	0.141036488850811
0.369854154420013	0.480890003306242	0.433809727753634
0.759570514770362	0.455405610674768	0.166242654336888
0.553082708732322	0.598219431681426	0.745507925860213
0.529017974999496	0.49922220951135	0.441175711660066
0.457433791255048	0.592041770619756	0.901183864025471
0.801370302300185	0.32425682154269	0.468272262931548
0.490665766168058	0.852426291387938	0.543546126550809
0.214903480538393	0.925958740849471	0.278317664966202
0.183016693142735	0.612521124446034	0.0885215799116162
0.734343321722811	0.189845970017387	0.63096931011498
0.488876108378731	0.437316804481265	0.0783007391769468
0.843378064824907	0.0886344154121603	0.321524558432386
0.673264205536367	0.147606641880572	0.552340309422442
0.391674059402903	0.755847422084978	0.8348805136295
0.622683064624244	0.667549663996917	0.322072377199811
0.400075887593028	0.65957035409251	0.499254167728573
0.768085961274476	0.202278689278759	0.190632469721515
0.174049610210358	0.903723514645801	0.725032505758223
0.351259846825851	0.726563042157099	0.13977865537415
0.754513017221969	0.267153812996327	0.480710271398216
0.823600767169001	0.205061356435487	0.317436233285678
0.559695333587084	0.569601055454912	0.957709220417794
0.602233564126622	0.626022905278454	0.649706976248092
0.296480237850855	0.693207330463637	0.698321104541111
0.425221468227571	0.828533717568455	0.738648141151349
0.715213128534231	0.339244033872667	0.455911504346456
0.876365274543519	0.306776521248539	0.190217363471364
0.540907893882347	0.612010861336128	0.946801635481251
0.391220269612058	0.281070247880279	0.453919310138737
0.509604306865822	0.431356285341313	0.571729745654085
0.397558241650149	0.601639837554388	0.324533643564704
0.823058085752846	0.220616081680882	0.414228605805542
0.525236410730814	0.309332740201348	0.796113536560006
0.558533273989972	0.748067906465529	0.778169307859653
0.333250389199931	0.857846535704552	0.318099086776297
0.656058033517867	0.29249226639213	0.571269348515926
0.553574285054963	0.258412989378868	0.281518462428501
0.423470026223546	0.349638882431144	0.687883953241825
0.857826347111098	0.80026091340892	0.748611272855387
0.516020072734088	0.333542798405699	0.46492104676556
0.496936427923235	0.451012024276549	0.318877860966453
0.596438872530618	0.464495712212349	0.707424612402183
0.198090248491144	0.696581352016128	0.219972484316763
0.448865988924145	0.775759722065157	0.0683312162660219
0.439793706079614	0.467985673266163	0.585658912437343
0.265058062059703	0.775271963489633	0.430454352097324
0.409690897623858	0.476552823225843	0.428003934403915
0.866386393121382	0.536790825468614	0.514932752533728
0.686871383941364	0.488508937860226	0.545166256194134
0.555630660933513	0.309332740201348	0.170129784403329
0.198680889491779	0.705516267703216	0.444986594589847
0.489357149405132	0.384205878937934	0.304347205976868
0.572424840440834	0.585586976449886	0.296539792917826
0.795509568359233	0.293124749666042	0.898319026740599
0.615661175383355	0.398182137006187	0.383695983242732
0.695143598673252	0.424884665570355	0.316942272055329
0.627233601954806	0.453356928971899	0.330471334027485
0.354745256705378	0.475464075643306	0.0459836737091235
0.488590773027328	0.482721879115711	0.501334291088081
0.489977103335583	0.705857744323371	0.820641479467712
0.27803190750516	0.859335686314718	0.16186427608947
0.0739668570828168	0.975280916259281	0.781304622941624
0.533166326502575	0.174666462834252	0.415633059633349
0.805682830430075	0.127308497918638	0.863087309157432
0.444406557406698	0.592202434475364	0.836878811270261
0.346592908597981	0.888506787290347	0.585944272270612
0.803297939988459	0.26988932506684	0.443020207083687
0.671097900096538	0.563792282234514	0.400989876420557
0.369506222630666	0.576966490178817	0.700558046532439
0.335485294937804	0.959419414067291	0.693155039844404
0.595395579408921	0.21165903866009	0.365593197828484
0.559934301566608	0.0421691282209823	0.707012027143733
0.409207446143481	0.493688551279774	0.705061521034797
0.474535739724104	0.228443981464482	0.599635068820093
0.822922552148309	0.379456681306816	0.746666073628084
0.592646286699414	0.596862594490528	0.657044742407106
0.447198598359902	0.848134256598218	0.582844561128404
0.597865700822913	0.325142578357817	0.168589230919343
0.433280643611787	0.506960740995424	0.863420647098437
0.29391980723265	0.718215801709838	0.559707150715548
0.190758009621363	0.9103410716655	0.600876436146137
0.728938343798459	0.468956387550784	0.637973764056833
0.829106413103087	0.175622722031131	0.593760169025614
0.426472810762048	0.75479820722952	0.486124826164832
0.309377574150955	0.838191119765659	0.4847941114118
0.493280519877347	0.229042674634036	0.726939514169541
0.181069829414738	0.848163352750029	0.10562276222362
0.435596485041667	0.479020158301303	0.756576360517973
0.578960756749031	0.269492430110539	0.0841930888862069
0.753372613806371	0.187839163052884	0.280145003491157
0.642133252136707	0.133024329484484	0.84835932807791
0.581776493129079	0.859157107865921	0.467199053193997
0.442245509899666	0.429315368097334	0.60332668962836
0.425951535149766	0.707724509864016	0.696490041681116
0.455440742759519	0.243036430852788	0.361945344308517
0.170205668785819	0.768553136222328	0.702979817768981
0.700533247559548	0.251859876496089	0.4507569765445
0.793005692221368	0.231739785627885	0.676345664592364
0.119022262082801	0.96973692966612	0.384515749460421
0.398838184119085	0.474991318738789	0.409149237148447
0.482566955944948	0.732227220047283	0.581449547699975
0.607716902914758	0.235699853857732	0.523064943792114
0.817471000787928	0.202174988743574	0.281487442594526
0.681792940728076	0.455435612941859	0.737891272736604
0.3806718710436	0.36723537769567	0.538966997616645
0.501995422687737	0.818295260529825	0.157569580142444
0.485871056056535	0.607413568122636	0.608565196199716
0.46837758854642	0.307170422628655	0.268250294893952
0.344951113248561	0.622763604344235	0.483007973298565
0.250343607822809	0.874133593303632	0.835575566365504
0.825321502125048	0.0456020883967892	0.706451140112775
0.788504743453376	0.45480701974869	0.727583402064387
0.565962628228419	0.529312027592683	0.746184702314506
0.477005160096367	0.387245251007134	0.43979837492634
0.548392152318486	0.691781472374217	0.480742446982093
0.278988539074083	0.506785202334777	0.431409381530703
0.265141038403818	0.521766510081243	0.81018883971617
0.310785174417244	0.786506829183056	0.635806585730234
0.400912323917619	0.84524196265126	0.535580102242756
0.0109895876122186	0.999577930919236	0.306701502256479
0.689450815432978	0.01549269593503	0.0258606831420799
0.321891837465452	0.716007035916811	0.218162036550821
0.1126399205659	0.984570564667339	0.126449130782725
0.222986855480872	0.848412581516293	0.0163540757070874
0.912731568237786	0.00873708150918707	0.833818683667858
0.398983300354998	0.223228185248122	0.321796025416649
0.743798987089112	0.146668926918713	0.924385343173754
0.536355444516865	0.429092086009986	0.633079198622943
0.650048510629814	0.482133127453217	0.728481332666861
0.0336148217262751	0.996265464173119	0.268622450500608
0.709871307401753	0.211259651487828	0.024067338088653
0.584681977528236	0.205261195955695	0.811911626462872
0.267572194641881	0.691500469839314	0.259752626583251
0.858149109379431	0.0275982784793066	0.888881052583265
0.722742142007426	0.0723823272717457	0.768376498260333
0.526453881222229	0.866959450544932	0.876973685334979
0.553902993179619	0.548569819500492	0.606789995654834
0.413980240961042	0.654461807465587	0.566820977168152
0.206656252777691	0.70630362372407	0.208997133728762
0.151216241927223	0.953668358616555	0.274515789321868
0.67327647067572	0.616036729331375	0.501775436115833
0.490997180310478	0.293919343561738	0.531768080657408
0.589802117279541	0.47891458245589	0.106891772351065
0.873251313851273	0.110417638679242	0.842770685275618
0.553038285334706	0.411299960445639	0.906055604988653
0.597384813474883	0.531014382821061	0.377871426242136
0.505304230131377	0.48440961276407	0.875572654101258
0.486637578960873	0.281386861196143	0.330683812437444
0.168573726331095	0.875954293387884	0.493575531939153
0.739031273785847	0.164083765426498	0.248108830055949
0.708041948489623	0.250706636164035	0.185324624348274
0.836390883699208	0.398647774087383	0.881041754964405
0.682451794686901	0.634878846017019	0.292484465658798
0.597650739723801	0.698662191334538	0.741912533781457
0.486603588398821	0.608733162120318	0.0881866431654534
0.899203327583098	0.266259158878971	0.643771305790856
0.299782678971034	0.913243001596235	0.488313325399848
0.61129923150825	0.582982528604792	0.475306535410509
0.876072840749447	0.588330365251398	0.143718067870659
0.531874330811485	0.301875891156631	0.815798115498005
0.531082063336225	0.336949513378231	0.424200771085145
0.744111366391879	0.198989167250188	0.251454461413351
0.750146346612582	0.30165319978536	0.713638422583173
0.659659130693069	0.670229805555666	0.888320176910669
0.449854248542532	0.57129255972729	0.456459206437869
0.678282338589764	0.348153777379861	0.660588928157152
0.0947759412761675	0.852035218518054	0.460244244488251
0.831876705130583	0.209456585137693	0.179909182887826
0.551083866653568	0.908734076423252	0.71739581516757
0.616606453316776	0.563940879085435	0.200665914906042
0.814481679433345	0.272782198338623	0.515403831180083
0.422274887523206	0.542440779278636	0.421262401428496
0.755921128761246	0.17368280302411	0.294297137938722
0.41130275499031	0.800202675445498	0.768538978626292
0.454047379173388	0.398555856511853	0.71570225621791
0.408691518821706	0.63784026407589	0.53335003409358
0.191721657741253	0.87475778660013	0.466243089452454
0.716805353954019	0.186715919698078	0.146354154133679
0.523511543309874	0.641018386089821	0.649846061428876
0.828274981537934	0.190475453528285	0.320936627888378
0.444056765842384	0.66070007777252	0.894702652206295
0.626436966879402	0.379010221329074	0.644030929491441
0.499151874957938	0.78934881160453	0.511644965609568
0.201807003931901	0.713893713919677	0.638266124066874
0.117286780383565	0.930555015670024	0.457230077633719
0.0584259087152154	0.97567179765496	0.50737388424838
0.897971688306116	0.0281638787270063	0.104551099338166
0.468278352088764	0.469286098812237	0.592820598005558
0.115060888577288	0.969072802286709	0.341142209115303
0.923838983089932	0.038644587401634	0.426497028696784
0.731978660744925	0.109426361374323	0.691400616356686
0.770295163930081	0.692019505997789	0.721984938433877
0.362949590629593	0.267325282610892	0.78862779776382
0.556832378950224	0.237467362025697	0.510455738549751
0.0994761874504354	0.973251906307293	0.576621919591831
0.684677772629537	0.304735696857708	0.538812753294239
0.0667748281576013	0.950997884596937	0.383563774678355
0.432354094158311	0.856051302908602	0.297149842285715
0.407547568978662	0.969766164722126	0.440653234232687
0.784565614069777	0.0103869519673529	0.149489068690821
0.443684425243094	0.541703160695081	0.643999241029442
0.410729030790434	0.809148486979489	0.821543009222154
0.856033850259065	0.193253283161749	0.498343601425493
0.632657389119443	0.305967253637595	0.489773171104475
0.419994136270101	0.778165243272054	0.585538093850908
0.646800928829133	0.203024687773906	0.331816012492457
0.6184680744172	0.738597926969172	0.70591572378667
0.0973542077266191	0.979874809354996	0.464475740454951
0.745466284005953	0.18502064180191	0.164708038367574
0.964859479915683	0.133464388737361	0.357382182021763
0.642123093321072	0.347340311536837	0.866531570633588
0.547343887613715	0.55628625787903	0.440402524866323
0.277119401874635	0.702392077765379	0.165790429047584
0.755304035047699	0.207805766049124	0.674156122942635
0.100051375425748	0.955116945368062	0.563926862019462
0.781743868814319	0.473150338821421	0.172742072944853
0.049056631559531	0.946096840562942	0.558801628488947
0.718658789797769	0.353264504394201	0.231991974929954
0.025286600246424	0.97508937299182	0.213569686970243
0.0538789018928061	0.981792677154374	0.041888116372472
0.792381978628259	0.0244140874767891	0.494042291546673
0.0961305754308287	0.965417933934442	0.400409014049999
0.890644592750758	0.584775431560282	0.050137473112227
0.809061834287342	0.0525412806154458	0.706872591731336
0.0297666603485331	0.986516549241597	0.47373464996553
0.967714214359713	0.0765315546558239	0.349919703144721
0.609421686858515	0.154849018651168	0.498138400153112
0.890479343439087	0.497554088513153	0.696638482345011
0.0154324182095474	0.992831969599617	0.750145663830947
0.343107434679414	0.888474650167361	0.0416897865315057
0.453444229396866	0.151142816477095	0.559086360300156
0.0523672108220765	0.797804992495867	0.576822527397554
0.0744651310061667	0.95065949252189	0.0501540473363411
0.400049201586349	0.57617014304567	0.0624714781150576
0.953073785987307	0.332368612479952	0.00343802628614247
0.639553967511045	0.0338709310303829	0.973526397232734
0.344213092219281	0.245614518136924	0.806399104648577
0.886198089654423	0.0672029674010246	0.481103538908991
0.464895274431077	0.445914647923162	0.961823718123227
0.881386561375305	0.0850919395686752	0.341058358426029
0.260086776502676	0.938006787536973	0.596606467298138
0.0293695829052279	0.979422307477982	0.452288560082592
0.957044641267259	0.0652200837072653	0.0867721757328155
0.277636014546813	0.840447777691625	0.76282800539498
0.845797659496929	0.130373967605866	0.960172598447183
0.786773472084395	0.343363375479955	0.275398788829354
0.100110198211851	0.910712470452594	0.0959922783254679
0.692197877476786	0.355080319358372	0.689102572621936
0.0373006321743228	0.933893927922636	0.224324795324825
0.526962949887804	0.806785186463925	0.0488522086173004
0.920454796684475	0.10129455492561	0.719415197038203
0.39805959790919	0.442294844811129	0.312605516828573
0.867401434826763	0.475057829866502	0.536032342340428
0.538550592541335	0.585399147446788	0.923808236159661
0.976200670519413	0.00400090836161085	0.0602446708699342
0.741736067189331	0.415976382544245	0.985047066533008
0.288890547062806	0.685558891794362	0.552868887933353
0.671016772580861	0.118296061662534	0.279800943788939
0.544577514987405	0.252862460974025	0.669759837808389
0.799224391292328	0.18857052005328	0.556567697949834
0.60264819329112	0.276880867780664	0.953423660336447
0.398772296746519	0.861307893942924	0.385869479791198
0.921058929153547	0.468291968225599	0.608994438163541
0.319054024181005	0.772812098551563	0.829597514032388
0.21028904895017	0.658152058813734	0.767140170242882
0.490703260267691	0.390354785317573	0.277552493373933
0.77828294382049	0.0873076136401128	0.425740650718746
0.836690129126786	0.102106041120756	0.672712400310652
0.197313049042047	0.761160009053402	0.520178646287019
0.249556424202496	0.968705867763373	0.894906931457317
0.742452709110673	0.151972008696596	0.248539723607433
0.154314582820616	0.922545274171387	0.538286500221077
0.227063345678785	0.789780858494506	0.138465734931254
0.387201155902175	0.109626772049357	0.173595949534737
0.451780891793166	0.520254138275107	0.764977843496907
0.0180422450007043	0.993361107846999	0.0849568543410695
0.644111810453551	0.165424766768068	0.0478317964579872
0.822790218702091	0.168109447398617	0.50903684377813
0.461989345650822	0.67360908673698	0.295892867141467
0.452557831968734	0.664955765463918	0.32815662234606
0.864192259715952	0.103911278654773	0.857995148688554
0.703312919230817	0.651981204518895	0.824723911723271
0.21137970214104	0.866036358955586	0.384029994006174
0.866412746690856	0.0350592431612854	0.661611851515609
0.018692552784048	0.994167699468491	0.740644757371943
0.576194793793439	0.470391522204448	0.0557046661388835
0.277708411264518	0.853977771079179	0.106263121567985
0.838546753749443	0.0354151755174839	0.44050655100215
0.0180417340879054	0.99315429952091	0.19890590087498
0.334029191806131	0.440839631876076	0.0602002967434241
0.0457443719957091	0.928326974511645	0.150699760613399
0.260459405987837	0.930413520688191	0.0371847332878776
0.97521148489619	0.00446799789019881	0.325068607268205
0.207901395211731	0.905456583022463	0.955822044205023
0.124363212380041	0.915719230817945	0.266013280970107
0.723780799400928	0.0704018388271401	0.0988115283278801
0.0472310843419816	0.681939128154368	0.246651159783458
0.675853050162185	0.232149159110303	0.816472701554377
0.0491493747483344	0.910256244308493	0.0380023724404344
0.038995744037335	0.966567292366488	0.897035755387093
0.945698132882066	0.071489921625411	0.679804590815901
0.977167356720219	0.0881876872772724	0.328153192498809
0.558362535893685	0.492107661193588	0.951666979543479
0.699094817326532	0.219160842586275	0.806955550903156
0.258804739046393	0.751958633247907	0.368051286342491
0.233837074270883	0.593938411327711	0.196608193382183
0.930451270395106	0.18487527949571	0.750516283516739
0.912352980622652	0.121984368885327	0.901808856550427
0.489022738446111	0.496425413405246	0.661038789328274
0.805881237584558	0.496211130291568	0.411883392804979
0.0282477172399116	0.971244769353886	0.730609209342472
0.631083314157537	0.211044778776327	0.256695009548225
0.641440525167772	0.567120795446515	0.0370045082947135
0.0714043573282497	0.74722750213495	0.432377676498678
0.0735958654564305	0.844698974862945	0.0848710680149984
0.718279763638547	0.102298085440308	0.386372727344069
0.364875373480053	0.237860601572442	0.155266715303861
0.62316707127889	0.195142316219594	0.485269856406935
0.93592862549949	0.0538061143654246	0.878034832697652
0.472653159619228	0.561264263012585	0.700663370176541
0.0629149626918609	0.922568842875346	0.293793113751173
0.582964944929224	0.488561012978938	0.00150593507842919
0.0377775056869455	0.888973938506294	0.551832100527432
0.894142988386584	0.191508858786045	0.650502624662821
0.85155893511458	0.328719264190293	0.113555329743657
0.0353991081588941	0.609785137050738	0.0665380155647436
0.0275874919037812	0.674296184769536	0.190873484626572
0.321853376601092	0.809808226469116	0.0162563714131743
0.0210408139753273	0.982335116113925	0.933565107910439
0.234470000260047	0.223952863880662	0.675434068309243
0.101148481930715	0.972921108759338	0.00297042623786361
0.976010205602316	0.140087715352256	0.931488271923861
0.842302227858261	0.236060660385527	0.932873740881702
0.0655243192869776	0.818973526490873	0.989295257489196
0.927475406902789	0.225388222313442	0.00964924187462307
0.815527086064695	0.409689382434703	0.973119351489443
0.312395128068977	0.618174805370615	0.188020714735808
0.944468663910225	0.191982757024793	0.916904666366384
0.802721023207077	0.0867957886227912	0.25662129429117
0.137100602169617	0.916232423283884	0.96437730002274
0.0143477772868539	0.923898569896789	0.225629653607937
0.221478790135545	0.715472614561913	0.00556814483611248
0.669088746081195	0.222668441386261	0.748587996345807
0.221655134847004	0.629981652471702	0.114539745432781
0.882976586292976	0.218518535159279	0.495650200125304
0.927256203204561	0.175587669122004	0.607911585566706
0.0646017654480306	0.719455075141771	0.990592877673836
0.344170445045529	0.381424691643911	0.472474902396721
0.417533873721649	0.696918586225341	0.767209105189433
0.801534047049327	0.216002602770475	0.0177287760226712
0.0891305416718593	0.736471080438881	0.969185958579585
0.81795217579983	0.238998024794488	0.123316093064036
0.934376056969596	0.235618556945756	0.97500429553773
0.848839066058145	0.203166851554773	0.271625728599664
0.506754307466531	0.771024264403002	0.877337533523409
0.130151910003429	0.775680238151131	0.242924933403971
0.0201854733441022	0.966002003301661	0.0439821086307728
0.432568087286507	0.461290448903729	0.00648535282805283
0.282862541830152	0.320956352664292	0.482953615527316
0.646477285588308	0.274939111272144	0.427478736464367
0.0424749498632643	0.960646909924892	0.918823551333061
0.0813237917476081	0.520098291450279	0.0174037086061188
0.0739125602622262	0.888526189945438	0.0641523305474418
0.989124854205258	0.0534618467328095	0.792171148935085
0.276555848701332	0.753378348652565	0.890972073378326
0.624495453829918	0.55633131931503	0.0166177521743489
0.0503053244667478	0.973331759879941	0.101823860066484
0.563461771769336	0.763925793185987	0.0119450987167281
0.98885619247479	0.00686705086439936	0.877916879670495
0.0229633376391091	0.979246786269537	0.956301713676644
0.933338224535247	0.2913086595869	0.475574529647329
0.396989321723151	0.533819972726744	0.937523485723285
0.131582657227251	0.639322305977932	0.377012965413618
0.114861195624257	0.477716066249401	0.230675020226582
0.171172543555841	0.486217972547451	0.903258309085527
0.667267422036594	0.50691472583473	0.0446912824036007
0.986142303356865	0.0404764086076359	0.800445938481354
0.286578990820963	0.755711134986358	0.990167725188423
0.540913654097459	0.464427439176947	0.880789020216931
0.395037010437248	0.295721873573837	0.25114187885563
0.479111281174803	0.526560831363022	0.827569866907581
0.319190421991276	0.516264835296841	0.108592685074351
0.273284739186296	0.680177701069845	0.177460938095077
0.692999799873667	0.272874154800063	0.138189948045612
0.0313260657543758	0.885013484637136	0.971499930921891
0.36533288899148	0.64856535566176	0.0213633765626413
0.716350521243441	0.230979201301523	0.675720594939544
0.964383905928419	0.0589712327987425	0.830574169085269
0.471267829103992	0.47675229401122	0.922390069334249
0.952934527233939	0.446016906563021	0.681092882943749
0.365381909840611	0.668855674807155	0.894549254104541
0.143480034427779	0.66667400552257	0.169734945091522
0.646827002148658	0.318871272078901	0.564989621237066
0.783392308620154	0.460710932648444	0.384001025422327
0.644866383947755	0.359173342637627	0.952007354283669
0.382371589472916	0.556184458689687	0.56203044453526
0.41591125066373	0.723215747390363	0.371466832931944
0.93044363922481	0.0699111917657664	0.284395056678891
0.66251031244856	0.268691282667089	0.932566773648523
0.0513091758684108	0.918772859398208	0.615638257492394
0.680538275302531	0.408433098586756	0.161813506857024
0.119859325635708	0.540724188749691	0.0573408986507426
0.871341917255118	0.0862402275118176	0.699349776456524
0.293585919833987	0.616030971838236	0.882110998915934
0.726548074153882	0.400403313923922	0.827579304642791
0.801868687930979	0.101430551597946	0.777860474782484
0.44122461499086	0.61424067173061	0.402939259406752
0.637219524427427	0.754231398619784	0.606790266378463
0.0547465927376383	0.758011214353628	0.239499058339157
0.0414466896087643	0.857032224487579	0.0902453412435813
0.572532261395184	0.320088571754112	0.614205787319501
0.0884144139594664	0.918138654515762	0.568505778652639
0.740295414577533	0.571597702733423	0.875912298788824
0.659437763330958	0.320261095159954	0.130236761554856
0.682928583090692	0.204629431811171	0.97408406275912
0.431805601221949	0.405704436892959	0.880154801329243
0.100385974307696	0.954456250493235	0.717655646677015
0.145533469836167	0.683697664430098	0.0955854237038278
0.411815327999023	0.726062962314872	0.889880296748204
0.948123360196596	0.0515073280061309	0.269270452832502
0.0123352711905435	0.994881799564808	0.79816855431144
0.750487235288709	0.393863524876122	0.0537091350094483
0.508457235825967	0.556508077168523	0.161688838100485
0.0462143199406332	0.792305748060155	0.823139272118113
0.711039534026515	0.295667055838562	0.0564798357390769
0.919425204881001	0.0724388599818648	0.690014979574696
0.307567586687064	0.438801942507017	0.965645088646489
0.129477937872762	0.600995346595933	0.467748847713797
0.0983030699320213	0.84056459935946	0.723043762193179
0.619284570177052	0.315866542970859	0.0479899560562883
0.0390840208402476	0.864203507651784	0.129119381858681
0.464399721829465	0.459283680525299	0.282502856885387
0.314787933316676	0.461901473014726	0.462303823131473
0.486524425279466	0.16706422104649	0.432327706818875
0.0132446329839736	0.968374537755319	0.463062802155129
0.12093971871226	0.380573068089891	0.0607736066640622
0.482970461882088	0.690538102896711	0.324649216075577
0.619917731860729	0.440314342383154	0.434772292735011
0.0593180285585289	0.937321451864047	0.13170539327138
0.776591810383704	0.229249593007045	0.426711306026004
0.231461854229381	0.791407665332197	0.773015627941978
0.918393914702184	0.0544771688931753	0.0384150159580791
0.0300770433568351	0.928917693326152	0.534853175067299
0.802128466717087	0.64119638257689	0.523996968459664
0.0898872765468316	0.901075955479863	0.408365843549576
0.266234164715086	0.770726616733012	0.402902221525133
0.139077368814213	0.552815114886332	0.063900067809148
0.976567496635009	0.0350737840056151	0.500184437644512
0.954545913291633	0.509257779196615	0.789917097206738
0.692649331875379	0.260866824546367	0.269428661072182
0.896598955103397	0.0914462408448946	0.972888288983436
0.606213333236404	0.583003610033051	0.784114278738787
0.021577901634504	0.942143658950607	0.941091271737098
0.569722491932933	0.365052302178607	0.0632429345719868
0.0292716184178661	0.857553908725163	0.533652253041988
0.973691752105542	0.071802351703645	0.112337470472648
0.942155397164956	0.267811213905113	0.888658708774554
0.0413448057791065	0.915429754722279	0.506821459853123
0.248487365593606	0.412924927704317	0.054653397563896
0.281014273383212	0.793257892734169	0.144170262852526
0.983288229725576	0.057164323491603	0.431840730015003
0.65120715162452	0.23432106412995	0.962563203276493
0.0351349408269026	0.813621861551019	0.190685727993697
0.978939156087396	0.361048724639285	0.599410691702469
0.680606985984571	0.340048785509266	0.928332719214755
0.0847943824027487	0.839340064755678	0.19747655241008
0.119690564971584	0.666021555606913	0.0547084284202919
0.798401860460314	0.170995203787192	0.311268677698729
0.666320861808607	0.266951781363575	0.64987651338645
0.0536466731770632	0.895008998912292	0.816176330561644
0.0904282397228228	0.641407388485248	0.0455731838359241
0.761252770406468	0.249055849574807	0.445708629911363
0.527841619305165	0.317833391691389	0.237855015596961
0.948362326074065	0.194103074164012	0.263434532264693
0.0300851513686759	0.956707491891496	0.899619709583476
0.593791166046206	0.363045253745981	0.237348678375958
0.81742833933478	0.277543320071642	0.411508704708804
0.954732700975576	0.408623947345669	0.525550886090971
0.0595717864898174	0.872938497825759	0.952168423894646
0.343307767647788	0.878682094231309	0.0807782263662308
0.542491916074171	0.34474241506793	0.696656791632459
0.0137089719402669	0.961658794804833	0.178613709371809
0.624188502198879	0.249326646521551	0.0283734351108741
0.977710642956706	0.397301937887505	0.980918152384289
0.0215994423346649	0.964156607324477	0.0788412536170924
0.647845761070187	0.267349249516819	0.333822859675872
0.928800198191944	0.496009815299399	0.0630273550680047
0.410341717442063	0.838925508781376	0.774159988885484
0.911781214852608	0.228268958766255	0.00467199353900471
0.00673491588605634	0.988222172311339	0.832230839765152
0.991066876791619	0.0806437003647269	0.0487774489181749
0.987554044977721	0.306302860304759	0.986061653337273
0.0111461850910494	0.85072752001915	0.867539346857004
0.327627148114078	0.422692843214732	0.554731839125319
0.95321124472889	0.129364351037098	0.208980017766276
0.884381172920872	0.860314586397785	0.198262408888793
0.00180937705707335	0.997581514989397	0.140227781778733
0.994283792159285	0.0157979737558238	0.00858681850268018
0.369858701100505	0.615906501234293	0.782320986993293
0.0116121260524419	0.970986930646371	0.0702260619155536
0.0566916519081767	0.516455804083941	0.0654939630339178
0.00904952369775238	0.977882251645165	0.00775414187810431
0.00389669515806472	0.746388136217987	0.0217695372657648
0.0325682552398164	0.89550919979691	0.000465458034735652
0.00159940532002824	0.953486846557343	0.314524388199337
0.0573961209038704	0.935184829379559	0.000422566281004176
0.143668780803632	0.556136310401555	0.999837014605397
0.00133870526561196	0.994391314804029	0.803085463172994
0.994277621373096	0.357367935773128	0.000219565618207302
0.0631171032714767	0.790839209654981	0.967504908777673
0.994245992265607	0.0031268000585241	0.984002666379053
0.0203326824629354	0.556869784813702	0.980305242136046
0.00298830086524177	0.996768722001706	0.00154691493449099
0.962222707527691	0.337101440388242	0.0377759626048875
0.00898509220761777	0.982269778891758	0.000426836544030348
0.0217478135455513	0.623646484625132	0.00195827083045244
0.999210278689333	0.013764934291032	0.997496023110159
0.143263708493179	0.810829473082293	0.998683606156
0.965542883791964	0.0559599877249883	0.999448707804828
0.937781668734878	0.209158124770558	0.00448210521972379
0.986948594697243	0.0440474279345799	0.997302467825023
0.00400463475435795	0.973906845946951	0.991796447839284
0.00440832968482409	0.982282357110108	0.00177379017277384
0.982126678234283	0.0363180044137295	0.0136360546129648
0.143021539073346	0.88951993645032	0.996516859657789
0.0329056282799688	0.706456731938835	0.0224317295826854
0.00468603974621201	0.915681221971095	0.13495136491219
0.997514618465668	0.0575617125781779	0.00382066782795858
0.00776524592194713	0.950933521689937	0.965378602118053
0.018178368029916	0.802427115556239	0.718408654267479
0.953639015778202	0.370651231415419	0.0457369791281301
0.00395767777000559	0.939671184716306	0.266975852121026
0.00316257411002013	0.927469873812028	0.0014628128156274
0.99739782208337	0.0554554815468232	0.96474860876744
0.688762939745007	0.160421367521125	0.995056423456107
0.982974110574276	0.0598114007546986	0.129279000362037
0.895900276301677	0.586085093954785	0.897411969562749
0.00141495683022422	0.993225257670593	0.126191494442781
0.987268623433545	0.0923931154831648	0.0019609327791569
0.963390518219295	0.27595763040724	0.910558295104459
0.0202233335194133	0.82407744265589	0.187025858949582
0.985124550867371	0.162162588281989	0.452405612185205
0.988469048391867	0.354904242280293	0.994979448633987
0.0169439648745343	0.590689505737832	0.743008702225676
0.823078821394898	0.18033905021791	0.976757954145776
0.0257382331226811	0.543631809186422	0.71423173096232
0.808646062284967	0.334816456575258	0.00314533733431617
0.1574447450346	0.81449185902566	0.995006253449473
0.992631890568135	0.100583550900516	0.16428877827994
0.0931298371355791	0.206887007108421	0.661347175616922
0.020612727736571	0.197884183456678	0.696613441827252
0.312158131730195	0.194339807010148	0.206166960518185
0.172975701567859	0.473341089810672	0.887649545402907
0.752113747915069	0.39895178787964	0.0416171809044996
0.7422845428723	0.393133334700799	0.893976691410027
0.281430078930939	0.625299512532695	0.513997600682478
0.125969877003098	0.515259255349204	0.981045160806207
0.790812977905047	0.434351328807884	0.628375755479369
0.0168904618582071	0.964325236803291	0.906498393602345
0.307715847948433	0.39050319155405	0.00999773248782609
0.0482293424297531	0.58279040985355	0.330455493613716
0.31256264004325	0.171348626413976	0.00524777160487293
0.014218568268479	0.970354604873988	0.585977263058901
0.549078844786204	0.779691921256699	0.00478128523451875
0.830938839120308	0.0633090501220372	0.960454193223168
0.00694556725500083	0.992308439226786	0.0440677936418222
0.98884466341705	0.00985936691685036	0.0592084835980249
0.0749977359754777	0.67122208638489	0.92083852283886
0.212637517912916	0.533557969467077	0.0110242231919453
0.710123887110146	0.291362960294103	0.227833459893977
0.7995655931729	0.105923098020086	0.994047979139671
0.975101574231355	0.150500200328504	0.67427866297332
0.0171469250500884	0.902431276910728	0.910805097439039
0.039468832574004	0.838105274357948	0.0200598902753834
0.146891390247791	0.647337473813611	0.106602184758037
0.951377735835843	0.180067881036162	0.280040756662606
0.0563958115404011	0.668631486062836	0.965756118743869
0.91644014068974	0.515799743525213	0.16513295004578
0.979762858605544	0.473361574841741	0.890339091126463
0.402473241992783	0.583651999963916	0.128974923469273
0.00496448930201732	0.890167772088072	0.381385098165615
0.419531089566562	0.1103691169498	0.0217878731184857
0.104135933040481	0.793100251471489	0.781905134669425
0.00791651501547963	0.969197896583443	0.126354658149874
0.488101077243774	0.505211822096121	0.112652639382214
0.0848255692366319	0.323952110554025	0.591620090429065
0.0690962270169332	0.820398358930646	0.0709064715902606
0.0101695286593538	0.885035912009435	0.301219830796056
0.987321460779719	0.0249785221099205	0.111896018999284
0.0969834608235288	0.398698187839882	0.96314236291422
0.0809935395899303	0.535080614945763	0.466930264380085
0.0471276787018566	0.779645735232181	0.875617427391987
0.00608034387936809	0.970489898875211	0.01100306808525
0.214552802203794	0.296209973094233	0.258878681043901
0.969273891451646	0.133251874318349	0.754510789795956
0.00662143487882854	0.848643733089422	0.925353794691949
0.717092683116991	0.408303872132527	0.0142283463945286
0.0827324505799076	0.590060446012073	0.147230365672321
0.996538111153435	0.0484249804957067	0.333018363985162
0.497145672501168	0.405409013630013	0.992301883271615
0.988456789347553	0.172802290926715	0.0398454713834375
0.808044160242295	0.731682971375241	0.9948401629155
0.413248542215487	0.753129164852641	0.910197623712076
0.975563609012606	0.12979795002263	0.977387357203467
0.903445264983759	0.397869324644437	0.585350145104321
0.0896895943254369	0.929672262916455	0.368361909786283
0.997652238159632	0.163500185857997	0.981192393356029
0.0575081813893418	0.483351368871345	0.979990784050638
0.895769047069315	0.415108007558078	0.447813286030931
0.970067302055561	0.225231845595769	0.915962497490423
0.0372274614537235	0.658704650821785	0.444103227953262
0.0111822588398969	0.95219316905886	0.00629574409541301
0.893206423527012	0.308777569799475	0.102556645770943
0.961718960593768	0.239325059393746	0.973161582642086
0.9812099493498	0.493115484838501	0.991458382683616
0.718085321693021	0.17305703906239	0.604141932053305
0.224739342376776	0.744580459223724	0.837389398996396
0.0235695584405766	0.435212609131524	0.383609752243792
0.762496094758477	0.262387408684344	0.0300339006468949
0.985636436455133	0.156551752890398	0.985826882434586
0.305166454825791	0.765852071510454	0.331612062873286
0.0445726520755858	0.508354434831581	0.204418572846485
0.921123297822398	0.252473495173918	0.162050196357883
0.898644754863192	0.455826327489823	0.532956303522694
0.506100318420659	0.190690168977764	0.906035411092958
0.00917222822629593	0.9783462832739	0.551419634389866
0.94195351013822	0.188952229822609	0.0406772788722095
0.103661150757615	0.715462528728134	0.548085274252524
0.844621353739361	0.348483761650307	0.859793384035697
0.931929085857191	0.468337733940256	0.0986367120012099
0.188773589783981	0.793152156797772	0.557752971391753
0.411506488561506	0.462377671855003	0.0308599444487855
0.352619837825244	0.622854366517857	0.987917520374547
0.737020357921964	0.294871255880327	0.900738182703916
0.0829773776132354	0.74199540437576	0.992282932271342
0.959797733077006	0.24251778120626	0.655906916117756
0.0394724467468287	0.713904861502524	0.555040015186954
0.758013856953735	0.296958510669648	0.093150091099307
0.0273985682122415	0.859307020440494	0.639279420401052
0.74404840645192	0.128046108225727	0.0315806546242647
0.158060348806634	0.851658022810247	0.919475818081441
0.982059248266393	0.0790147179682256	0.0385847459930692
0.293153372674247	0.210334183073887	0.967533175726742
0.192235527488208	0.59658610705195	0.681617263137366
0.0540081253052825	0.912412371182617	0.216810392731694
0.370840845790944	0.793562456536303	0.340713865305437
0.973109659681858	0.1493868737851	0.349263026734884
0.0310718513577112	0.855036328020049	0.860196769467747
0.906213500082948	0.374387580315464	0.530472614814902
0.892220901609636	0.079259037854627	0.729727560468782
0.978062590919474	0.783857861914945	0.894220503937651
0.587971124297001	0.431738229988192	0.580020160677347
0.158419732301189	0.819435959055141	0.61770438877264
0.837743321292284	0.33351871062158	0.244856752146408
0.547270664699661	0.394757576084949	0.796053065545618
0.47449939784782	0.575033126521791	0.790575884148337
0.456959662315573	0.19680837638268	0.23172487921457
0.324286195248529	0.587307707483876	0.935329077495432
0.65991392216403	0.442062373107936	0.446470676962981
0.639517860932631	0.547629503094557	0.88428485412036
0.0287200316085363	0.93539231150489	0.197320457731634
[truncated: 2,729 more rows]
