# Supplementary material for: Copula-based risk aggregation with trapped ion quantum computers
Source: Sci Rep. 2023 Oct 28;13:18511. doi: 10.1038/s41598-023-44151-1 (PMC10613293; doi:10.1038/s41598-023-44151-1)
Supplement: Supplementary file 1 — Supplementary Information 1. [file 41598_2023_44151_MOESM1_ESM.zip › data/pseduosample_t_4_assets.xlsx]

## Sheet: pseudo
0.310424	0.63872	0.26139	0.106455
0.0244767	0.873619	0.846148	0.0245101
0.24659	0.147913	0.0721034	0.649037
0.627974	0.237239	0.132691	0.953919
0.493461	0.265022	0.0832176	0.905906
0.148644	0.209963	0.814061	0.612716
0.900845	0.735399	0.679833	0.88134
0.186979	0.430241	0.689824	0.487333
0.843178	0.145796	0.879334	0.559396
0.136787	0.493994	0.750266	0.127229
0.417906	0.540075	0.592126	0.623297
0.784975	0.114332	0.364535	0.951714
0.45129	0.687821	0.270095	0.487823
0.814646	0.726186	0.270663	0.26375
0.185065	0.513064	0.236999	0.451148
0.674467	0.550281	0.809722	0.913653
0.944777	0.523238	0.434875	0.720693
0.497239	0.352484	0.526382	0.263268
0.842409	0.411269	0.325482	0.516767
0.0970798	0.635109	0.298666	0.109111
0.854092	0.61784	0.0437298	0.420148
0.424037	0.463856	0.216161	0.787006
0.41292	0.42827	0.72213	0.567843
0.197779	0.462105	0.0850695	0.21864
0.124984	0.719652	0.940172	0.151912
0.270904	0.347378	0.166447	0.290937
0.111536	0.589503	0.507907	0.540134
0.842739	0.163012	0.597828	0.800491
0.13922	0.930972	0.159897	0.0694259
0.187834	0.957799	0.786587	0.0907868
0.036008	0.802875	0.163581	0.0986991
0.467137	0.786183	0.410658	0.131444
0.145733	0.658489	0.851765	0.488532
0.958138	0.135789	0.36509	0.943839
0.436883	0.79739	0.172702	0.064021
0.0701628	0.892028	0.126402	0.198819
0.25775	0.463393	0.0991246	0.394433
0.551328	0.36119	0.0168359	0.725689
0.849871	0.449708	0.652765	0.393402
0.614623	0.22196	0.972617	0.812352
0.912985	0.126099	0.583648	0.729705
0.899448	0.589715	0.291261	0.252087
0.0336988	0.848231	0.419281	0.0909905
0.00659528	0.986082	0.0129273	0.0193152
0.823666	0.070806	0.0248248	0.748458
0.0127688	0.902192	0.554722	0.0714217
0.751325	0.27857	0.961705	0.356904
0.0303048	0.820855	0.703692	0.0455235
0.921084	0.503389	0.363525	0.936017
0.0221421	0.746468	0.998526	0.0634493
0.105641	0.730807	0.0679926	0.256357
0.903334	0.112847	0.968185	0.951213
0.958197	0.217016	0.993927	0.769578
0.979532	0.124509	0.0938677	0.832616
0.0487024	0.855444	0.775323	0.0425953
0.54333	0.683494	0.00441855	0.420159
0.824951	0.397629	0.297234	0.928834
0.106699	0.928749	0.321341	0.0412634
0.0137073	0.954711	0.870192	0.0253057
0.634593	0.393525	0.767929	0.373996
0.992763	0.0345189	0.800807	0.990577
0.0749653	0.860158	0.489039	0.0467655
0.740869	0.588937	0.00906771	0.889002
0.978343	0.100427	0.0831478	0.945366
0.130048	0.292237	0.991399	0.284289
0.889876	0.0889699	0.856026	0.842196
0.634103	0.596977	0.191233	0.200852
0.748668	0.331687	0.117283	0.794795
0.991286	0.164208	0.991418	0.950264
0.802664	0.546265	0.897599	0.838464
0.100313	0.833208	0.24652	0.144856
0.250101	0.952088	0.356871	0.144224
0.161135	0.623406	0.554359	0.573695
0.942242	0.261611	0.69019	0.942301
0.770059	0.186725	0.802047	0.790793
0.884763	0.107427	0.38567	0.851702
0.933867	0.197527	0.983169	0.799769
0.360725	0.546237	0.473213	0.559909
0.387142	0.788547	0.728342	0.260442
0.241797	0.407165	0.089919	0.627618
0.384492	0.508511	0.115685	0.361483
0.676299	0.426217	0.321215	0.503622
0.143509	0.390223	0.549176	0.261249
0.727273	0.742421	0.146729	0.42149
0.443958	0.364619	0.849199	0.684694
0.985758	0.10207	0.0342728	0.881076
0.623508	0.390073	0.888298	0.877248
0.708567	0.450654	0.399456	0.581928
0.638037	0.368464	0.939472	0.918131
0.168078	0.730355	0.283295	0.566033
0.0686843	0.761535	0.42361	0.0674386
0.549982	0.12603	0.145892	0.680065
0.102066	0.547899	0.200347	0.353137
0.631409	0.902159	0.576022	0.141024
0.0562747	0.727985	0.0591056	0.0865901
0.658207	0.496237	0.0841921	0.65348
0.798312	0.216642	0.481869	0.797685
0.775196	0.461828	0.616325	0.811114
0.873208	0.0846785	0.190862	0.909463
0.118951	0.795988	0.463288	0.235753
0.567853	0.279498	0.736955	0.625034
0.105997	0.630374	0.82171	0.274467
0.231809	0.785872	0.104822	0.197601
0.597427	0.536791	0.0240819	0.474174
0.170765	0.77181	0.436596	0.350432
0.0465699	0.908466	0.547263	0.0660338
0.192574	0.43357	0.333047	0.456039
0.578309	0.651533	0.250657	0.195799
0.247292	0.27634	0.192182	0.347224
0.710896	0.325832	0.741973	0.869155
0.772674	0.0479157	0.946256	0.614294
0.104681	0.755475	0.696244	0.0723293
0.118679	0.752545	0.160628	0.199285
0.311523	0.714237	0.697583	0.855949
0.286437	0.420746	0.157298	0.779579
0.907291	0.241959	0.155953	0.874153
0.197951	0.211052	0.946798	0.919512
0.838937	0.415863	0.0873919	0.0285037
0.353459	0.600538	0.661358	0.364895
0.13401	0.870248	0.421767	0.218888
0.0275953	0.906077	0.0407644	0.066473
0.701293	0.786528	0.30203	0.668851
0.0831663	0.761846	0.654011	0.0924884
0.77367	0.753711	0.0402857	0.310806
0.971939	0.0941558	0.98059	0.965044
0.748895	0.234542	0.337009	0.595926
0.188749	0.919212	0.448715	0.11574
0.910123	0.435966	0.0817377	0.860522
0.292734	0.806543	0.0652248	0.114656
0.66703	0.217629	0.530199	0.74026
0.0612253	0.872597	0.0360814	0.16759
0.0421353	0.87404	0.950756	0.0799222
0.940322	0.202865	0.507853	0.672824
0.711762	0.244302	0.385365	0.898171
0.280887	0.22972	0.310878	0.46972
0.38881	0.746645	0.0720509	0.45196
0.894508	0.212664	0.954288	0.479379
0.400233	0.203351	0.75043	0.76785
0.672496	0.36326	0.985158	0.455812
0.28453	0.460067	0.13857	0.344211
0.100934	0.942834	0.488318	0.134667
0.740872	0.250275	0.691255	0.427386
0.0516634	0.871705	0.139112	0.0933048
0.493106	0.344241	0.0160692	0.591256
0.891339	0.175148	0.423892	0.576182
0.464141	0.488095	0.04996	0.628419
0.446237	0.559098	0.986926	0.662405
0.188511	0.685734	0.124458	0.383281
0.698864	0.739912	0.0585923	0.671076
0.0596771	0.94945	0.283494	0.137485
0.814347	0.247489	0.0914585	0.703244
0.0631777	0.883915	0.553736	0.118791
0.868859	0.0933044	0.796996	0.796554
0.244664	0.464669	0.0418025	0.227723
0.957019	0.0414912	0.607284	0.882701
0.27305	0.80371	0.78477	0.33949
0.0539018	0.891613	0.241574	0.183746
0.0746989	0.819062	0.0705708	0.409721
0.045092	0.945919	0.352806	0.159761
0.630052	0.389356	0.0578681	0.512725
0.711631	0.777131	0.982622	0.355514
0.656488	0.675129	0.0941186	0.190793
0.0354796	0.922607	0.650855	0.0630856
0.0224791	0.918286	0.140791	0.0749479
0.463987	0.724684	0.0212771	0.180925
0.00171588	0.996773	0.00440393	0.00453691
0.36313	0.123466	0.916192	0.111892
0.049274	0.805228	0.964276	0.0578591
0.00566127	0.909532	0.100597	0.0115701
0.0462108	0.350199	0.0423518	0.0469783
0.776923	0.192082	0.871903	0.682422
0.0997102	0.418743	0.302142	0.0925221
0.915738	0.276881	0.676642	0.74097
0.957795	0.15208	0.743973	0.972091
0.400426	0.626898	0.930427	0.0759913
0.91074	0.279741	0.896155	0.798211
0.958738	0.575535	0.0555417	0.967134
0.173816	0.68003	0.969034	0.768918
0.776181	0.809212	0.484043	0.306814
0.37473	0.473169	0.0684206	0.213372
0.964533	0.0684275	0.323612	0.97534
0.954049	0.512503	0.986903	0.940991
0.169908	0.960474	0.966729	0.285666
0.486392	0.545435	0.0863078	0.598853
0.672465	0.124671	0.909302	0.793585
0.0497658	0.883941	0.813006	0.0446561
0.157327	0.508331	0.032631	0.22293
0.697166	0.354859	0.689258	0.808248
0.956177	0.177932	0.572423	0.813389
0.272065	0.477073	0.968122	0.242786
0.498735	0.295284	0.299843	0.497814
0.906787	0.20772	0.721286	0.921536
0.838909	0.279556	0.236204	0.685485
0.0148036	0.955429	0.0860527	0.0548793
0.0509679	0.857255	0.19972	0.101009
0.227183	0.559478	0.120414	0.838526
0.964482	0.267663	0.417631	0.883469
0.774102	0.200961	0.60686	0.331495
0.907438	0.484136	0.690336	0.793546
0.939097	0.172732	0.91022	0.826827
0.276517	0.621563	0.0173112	0.32182
0.65121	0.40257	0.86806	0.338301
0.583101	0.244415	0.0569471	0.396811
0.212239	0.890586	0.131743	0.662709
0.963664	0.0599108	0.312127	0.907433
0.806057	0.562576	0.674069	0.786272
0.718633	0.265237	0.98845	0.235166
0.436015	0.390194	0.880423	0.625031
0.886158	0.352745	0.726476	0.863302
0.158007	0.42982	0.116888	0.21722
0.178023	0.558825	0.744528	0.352631
0.592494	0.699656	0.981863	0.683597
0.0950638	0.602703	0.177943	0.434606
0.0488336	0.910998	0.0232172	0.102206
0.901008	0.328572	0.586503	0.934653
0.589273	0.183736	0.619135	0.290865
0.128991	0.914329	0.0212393	0.221558
0.915652	0.135235	0.740052	0.948606
0.969294	0.229043	0.957246	0.953765
0.385566	0.739055	0.854732	0.676063
0.234753	0.465283	0.297119	0.399266
0.0755846	0.930125	0.0556966	0.109227
0.297628	0.440589	0.203862	0.51907
0.501952	0.406404	0.976321	0.51522
0.0733094	0.797987	0.0154572	0.117172
0.70216	0.201535	0.728949	0.66766
0.827595	0.421293	0.0772452	0.912244
0.880628	0.251527	0.802394	0.819035
0.798919	0.310478	0.616413	0.248581
0.137225	0.824789	0.358991	0.0881607
0.721025	0.2014	0.197145	0.932926
0.730664	0.424582	0.282487	0.763382
0.689036	0.304423	0.961305	0.647531
0.496938	0.468975	0.745778	0.547262
0.836935	0.24174	0.976143	0.728007
0.195811	0.898061	0.701478	0.141507
0.247874	0.498236	0.0468616	0.776625
0.212872	0.637563	0.379409	0.267125
0.331073	0.613982	0.153349	0.51575
0.147638	0.616411	0.203779	0.165347
0.643362	0.267223	0.0477788	0.619928
0.0284869	0.755558	0.37845	0.0781799
0.924748	0.193099	0.318367	0.836816
0.14854	0.62634	0.894239	0.0876738
0.200945	0.825287	0.0481034	0.173278
0.563246	0.111442	0.447	0.89972
0.782545	0.291754	0.599147	0.641626
0.698487	0.485827	0.714048	0.445762
0.607947	0.583371	0.730762	0.616775
0.0202037	0.977434	0.0681042	0.102741
0.932364	0.216495	0.174132	0.829294
0.940521	0.0701544	0.739673	0.711189
0.396672	0.547626	0.0573892	0.267469
0.0261932	0.98484	0.0924926	0.0568147
0.456513	0.700242	0.0931069	0.379243
0.298771	0.711299	0.290832	0.121068
0.317271	0.265766	0.904428	0.209286
0.904149	0.11032	0.806251	0.909325
0.353739	0.480209	0.927427	0.52698
0.909465	0.277617	0.77112	0.766699
0.534118	0.807981	0.817998	0.150223
0.111599	0.725448	0.368865	0.363031
0.0507881	0.932128	0.0387694	0.0628461
0.961915	0.113775	0.435661	0.88512
0.0994119	0.832513	0.993004	0.0690757
0.918567	0.25435	0.684935	0.867365
0.951216	0.225838	0.289524	0.701467
0.312441	0.480365	0.205448	0.69891
0.533275	0.469257	0.98458	0.574559
0.354258	0.571969	0.532504	0.252945
0.978035	0.105369	0.937055	0.91907
0.96526	0.722522	0.996702	0.927449
0.0604916	0.461602	0.210512	0.444049
0.917837	0.400879	0.514457	0.871906
0.245407	0.574668	0.959416	0.482919
0.697795	0.260639	0.931654	0.78557
0.660622	0.736869	0.582615	0.539059
0.575253	0.439743	0.0323581	0.346416
0.0803561	0.485698	0.0899189	0.251939
0.546334	0.433935	0.855625	0.637932
0.835825	0.247847	0.710862	0.57215
0.322617	0.726174	0.13603	0.720408
0.737553	0.247556	0.959781	0.610424
0.0772747	0.656503	0.0468198	0.157693
0.232662	0.377204	0.0980916	0.275752
0.0642881	0.789574	0.24641	0.146492
0.791569	0.391906	0.322434	0.799877
0.795648	0.357117	0.79787	0.746697
0.350088	0.406755	0.512476	0.517687
0.271116	0.905636	0.494879	0.340772
0.241675	0.698006	0.889951	0.226068
0.0930301	0.846624	0.907194	0.230319
0.658285	0.378261	0.415959	0.601062
0.655735	0.294969	0.350253	0.430422
0.350412	0.710966	0.537512	0.798403
0.271972	0.481808	0.0552328	0.474174
0.946204	0.134687	0.776262	0.893094
0.033236	0.957651	0.27442	0.1069
0.545928	0.232666	0.0900273	0.946739
0.117514	0.683198	0.889488	0.297492
0.963655	0.0803696	0.91915	0.925323
0.151221	0.66417	0.905718	0.225001
0.384607	0.81844	0.581041	0.46031
0.72329	0.192402	0.298811	0.394414
0.0860203	0.913175	0.913897	0.137694
0.244328	0.715159	0.529008	0.42941
0.204389	0.705369	0.300463	0.281781
0.491447	0.601537	0.409617	0.582087
0.0791219	0.85496	0.203236	0.111218
0.910661	0.075121	0.33773	0.927769
0.890953	0.0841589	0.662879	0.48547
0.638219	0.540595	0.477168	0.648018
0.623246	0.330746	0.0592688	0.229296
0.985225	0.119065	0.912786	0.936966
0.105406	0.856809	0.785554	0.0898398
0.114502	0.787122	0.212874	0.0817711
0.946968	0.105596	0.0870167	0.86338
0.955489	0.133418	0.543267	0.950369
0.221942	0.473081	0.958361	0.600801
0.696385	0.275516	0.748162	0.146278
0.766146	0.233246	0.773647	0.582758
0.0840612	0.924586	0.510523	0.156589
0.0822259	0.799235	0.324002	0.101015
0.72669	0.35909	0.858424	0.364953
0.74879	0.124267	0.536051	0.872641
0.096236	0.774371	0.472031	0.102803
0.0817866	0.901832	0.365891	0.38636
0.203277	0.566623	0.257989	0.185914
0.404056	0.616812	0.256941	0.491188
0.541519	0.309932	0.463479	0.447695
0.0275144	0.982948	0.825572	0.0311705
0.347272	0.693621	0.0560321	0.426746
0.888565	0.182119	0.515835	0.57108
0.0421847	0.888041	0.240777	0.0580167
0.284783	0.334729	0.153151	0.81226
0.751848	0.603465	0.285232	0.38292
0.0704064	0.743456	0.714353	0.118439
0.877123	0.442276	0.172955	0.490541
0.0839346	0.770785	0.0946073	0.103047
0.312112	0.778341	0.060719	0.703445
0.96994	0.194626	0.0424963	0.956605
0.572085	0.412136	0.896306	0.396756
0.057586	0.902843	0.0161792	0.11108
0.0678423	0.847335	0.849372	0.283272
0.036654	0.466682	0.0388183	0.538383
0.629429	0.466037	0.817743	0.327341
0.0465414	0.749395	0.568755	0.110986
0.425841	0.6847	0.00927265	0.515647
0.942803	0.106842	0.917117	0.839644
0.318156	0.288642	0.982971	0.751651
0.0608735	0.884986	0.395344	0.0192638
0.0928994	0.887272	0.572807	0.017665
0.729894	0.65222	0.910841	0.229993
0.989368	0.0976517	0.913601	0.961344
0.0935305	0.799019	0.306226	0.0881165
0.0351109	0.890891	0.909444	0.180199
0.0125552	0.966288	0.0690084	0.0495817
0.392817	0.480323	0.0370621	0.239902
0.0703341	0.334872	0.81255	0.221055
0.224236	0.87477	0.0532245	0.178098
0.0353132	0.81676	0.149156	0.323284
0.826293	0.295736	0.637478	0.678543
0.0530957	0.46505	0.92609	0.0201828
0.00490858	0.924332	0.0265679	0.0321786
0.0143712	0.938519	0.436177	0.0845627
0.101484	0.898025	0.575443	0.0094784
0.997206	0.0422005	0.032191	0.987057
0.432708	0.422965	0.419311	0.431668
0.857717	0.0635199	0.0153877	0.807347
0.995938	0.0374536	0.739435	0.992681
0.283834	0.671808	0.982628	0.483169
0.776743	0.562922	0.140246	0.0542521
0.0181888	0.97807	0.218348	0.220577
0.0249371	0.958796	0.218013	0.0183784
0.0113934	0.931711	0.465282	0.0378751
0.982307	0.128364	0.0551621	0.984083
0.968462	0.0976582	0.982947	0.710967
0.984353	0.148024	0.359998	0.894567
0.668762	0.330449	0.931988	0.350594
0.18545	0.826376	0.0356848	0.484383
0.0227094	0.29281	0.282348	0.0285099
0.984924	0.0622091	0.308429	0.973337
0.835641	0.0722547	0.894245	0.595062
0.248435	0.376252	0.455592	0.851517
0.974381	0.483333	0.0662637	0.851909
0.0711401	0.761851	0.562745	0.210968
0.858973	0.218793	0.563768	0.94244
0.880714	0.40635	0.909792	0.712158
0.0327371	0.854235	0.669173	0.0438581
0.727798	0.675766	0.931028	0.917899
0.100889	0.592008	0.0962161	0.0363419
0.0584663	0.949283	0.117019	0.0593536
0.328324	0.614775	0.10673	0.843018
0.418935	0.309778	0.479556	0.208164
0.00658233	0.991925	0.0186147	0.0228416
0.923841	0.143188	0.10215	0.965823
0.0460862	0.780058	0.893043	0.048422
0.948444	0.136854	0.184736	0.964466
0.883629	0.561845	0.924241	0.556819
0.862435	0.265625	0.494402	0.626153
0.33611	0.4775	0.785129	0.4031
0.0232384	0.907323	0.540238	0.0752426
0.148003	0.22488	0.0731657	0.77802
0.0306772	0.763453	0.979064	0.0784165
0.258704	0.43752	0.243128	0.256306
0.0156756	0.91869	0.934952	0.0238833
0.739782	0.245249	0.064936	0.641126
0.022214	0.686831	0.0872224	0.280801
0.963956	0.0971405	0.0877752	0.950333
0.960664	0.111843	0.901561	0.877443
0.0084075	0.887903	0.944992	0.0407362
0.0625491	0.899622	0.101703	0.523037
0.99395	0.0224576	0.0422058	0.888265
0.0241895	0.911489	0.144186	0.0531332
0.233522	0.632631	0.141779	0.19443
0.0213379	0.857581	0.79502	0.0376117
0.0641242	0.913655	0.0114423	0.0283752
0.877842	0.263195	0.568224	0.680338
0.0150244	0.722556	0.0651368	0.0111776
0.987994	0.0463471	0.154992	0.965625
0.992632	0.202187	0.80494	0.959006
0.994616	0.171415	0.984192	0.987373
0.0177651	0.859384	0.669277	0.0311999
0.983733	0.185713	0.7538	0.978478
0.748554	0.40851	0.865393	0.55355
0.977918	0.440315	0.151954	0.867557
0.105095	0.736972	0.0182786	0.0918603
0.729006	0.340258	0.585129	0.902431
0.0299839	0.710418	0.158081	0.226235
0.933938	0.0368362	0.848423	0.909756
0.127069	0.769002	0.608556	0.18646
0.471869	0.783362	0.29699	0.437303
0.792004	0.299056	0.670655	0.875179
0.285986	0.514681	0.129868	0.410521
0.92643	0.159014	0.662666	0.96127
0.905465	0.634513	0.970866	0.392028
0.879408	0.413821	0.545496	0.901466
0.0292909	0.694884	0.355839	0.0393397
0.207825	0.140794	0.0337672	0.165536
0.0298598	0.876997	0.0312924	0.0336609
0.639761	0.362231	0.501285	0.875263
0.548165	0.689439	0.374564	0.608766
0.947129	0.0888678	0.0953884	0.962303
0.69116	0.119637	0.953366	0.444467
0.0984155	0.77992	0.0721718	0.209674
0.391196	0.467139	0.564752	0.228012
0.949415	0.103393	0.817414	0.949156
0.977589	0.156864	0.955758	0.947287
0.247978	0.332002	0.832064	0.67522
0.722561	0.786503	0.925702	0.829565
0.034145	0.910559	0.126891	0.0925177
0.983329	0.828681	0.682537	0.971149
0.270276	0.605216	0.630179	0.191778
0.279153	0.525654	0.330605	0.661348
0.0684999	0.748361	0.600487	0.0689508
0.434165	0.684654	0.0520771	0.219341
0.0719967	0.79344	0.188631	0.230917
0.607909	0.248381	0.281891	0.672778
0.0328071	0.881053	0.346023	0.0327975
0.898225	0.135076	0.389221	0.914353
0.561558	0.282867	0.214128	0.511779
0.201963	0.406893	0.406037	0.607666
0.0804922	0.753312	0.0490436	0.0704665
0.971222	0.124595	0.240184	0.907353
0.100068	0.653045	0.717353	0.196811
0.105113	0.868231	0.0642951	0.0701479
0.113544	0.886351	0.662191	0.425817
0.949562	0.0391203	0.5646	0.764224
0.220892	0.618798	0.840787	0.332471
0.368379	0.756503	0.949932	0.59189
0.0549695	0.91191	0.539944	0.123983
0.652722	0.554799	0.100982	0.305004
0.961385	0.606264	0.886604	0.900308
0.27952	0.602737	0.269838	0.232511
0.0469582	0.652445	0.0952904	0.13949
0.965338	0.197996	0.400564	0.905599
0.520837	0.558708	0.370152	0.519739
0.774399	0.434756	0.785178	0.672002
0.0684317	0.781635	0.711341	0.241323
0.31699	0.387019	0.471972	0.415666
0.0752029	0.72561	0.777492	0.082675
0.0462656	0.899552	0.907045	0.134721
0.058905	0.83676	0.163434	0.252599
0.762321	0.19383	0.935171	0.746812
0.0152598	0.974546	0.263843	0.0472362
0.0430216	0.943252	0.119615	0.0817247
0.90523	0.0951198	0.191397	0.835451
0.612859	0.376862	0.0456946	0.631765
0.0312509	0.551396	0.422008	0.0661795
0.919694	0.499969	0.581296	0.834101
0.790997	0.499791	0.923248	0.300978
0.0844432	0.852664	0.416567	0.332432
0.290115	0.600671	0.733261	0.315047
0.171103	0.60672	0.239386	0.273062
0.142723	0.678023	0.33728	0.0904238
0.795697	0.532295	0.634335	0.769136
0.0977934	0.67485	0.936741	0.134414
0.407966	0.396275	0.245323	0.413108
0.963414	0.300227	0.829049	0.797691
0.944829	0.217093	0.208056	0.896874
0.230388	0.585153	0.423457	0.151147
0.0995205	0.499958	0.37223	0.420732
0.912602	0.319036	0.0968167	0.842179
0.0327974	0.856202	0.687298	0.0855606
0.776978	0.478984	0.0408517	0.745835
0.073412	0.584212	0.466955	0.203292
0.866803	0.22837	0.493681	0.778831
0.50866	0.317187	0.498345	0.385473
0.177809	0.722206	0.881104	0.357432
0.0451435	0.815791	0.440035	0.229825
0.85006	0.220911	0.450746	0.477204
0.0724083	0.753179	0.146022	0.235214
0.836786	0.465547	0.0301484	0.508851
0.0262439	0.895575	0.141286	0.0804773
0.204369	0.604001	0.0478077	0.375386
0.663357	0.513961	0.796236	0.364537
0.989278	0.188238	0.19968	0.964078
0.713947	0.351134	0.902401	0.370759
0.989413	0.709548	0.0916106	0.97385
0.77366	0.242474	0.801975	0.713172
0.83885	0.77302	0.833618	0.524171
0.605354	0.282206	0.910862	0.660826
0.00891229	0.864848	0.971645	0.0414126
0.820825	0.180408	0.0434601	0.833838
0.196694	0.398244	0.860074	0.187099
0.292411	0.463081	0.554171	0.601783
0.176607	0.478937	0.175114	0.397548
0.0366884	0.833037	0.0119084	0.157528
0.861559	0.333368	0.545398	0.815536
0.979237	0.444432	0.799584	0.93067
0.218439	0.587749	0.271658	0.373573
0.697155	0.753312	0.71611	0.300642
0.618319	0.35979	0.940902	0.758398
0.456065	0.216543	0.114632	0.303564
0.081499	0.531153	0.206289	0.266967
0.620515	0.172896	0.194533	0.513918
0.351226	0.222178	0.0582395	0.34528
0.952244	0.239295	0.225678	0.898759
0.763701	0.273352	0.8156	0.657562
0.0438422	0.523209	0.661136	0.307938
0.860894	0.22228	0.248843	0.885119
0.409045	0.685316	0.831226	0.621601
0.955956	0.16766	0.0475394	0.877566
0.658205	0.573294	0.496088	0.78055
0.129214	0.365159	0.738511	0.254013
0.051416	0.698996	0.0632353	0.189124
0.961037	0.551424	0.151209	0.901414
0.326624	0.690027	0.97189	0.719134
0.31037	0.665799	0.625016	0.487742
0.933645	0.22666	0.673454	0.940517
0.78141	0.416786	0.944006	0.715523
0.302257	0.608399	0.597165	0.273773
0.144823	0.621353	0.193936	0.270708
0.91621	0.112284	0.878327	0.865753
0.924829	0.470261	0.754222	0.813737
0.216848	0.679242	0.353083	0.562651
0.285294	0.570976	0.705926	0.492243
0.808997	0.26315	0.110029	0.68706
0.272832	0.230988	0.455857	0.0803204
0.0283962	0.956577	0.194281	0.100597
0.452809	0.780549	0.572613	0.536848
0.625556	0.507931	0.311379	0.621144
0.848524	0.12913	0.627158	0.799846
0.513316	0.308137	0.896797	0.736781
0.96492	0.802192	0.133476	0.941026
0.540003	0.552014	0.864523	0.69464
0.121214	0.679181	0.903444	0.649481
0.939592	0.213514	0.682168	0.920651
0.735075	0.893576	0.872108	0.605577
0.619105	0.533124	0.554908	0.574582
0.912269	0.455436	0.455076	0.894231
0.480101	0.612485	0.823814	0.829112
0.595843	0.680422	0.876215	0.276108
0.12449	0.800348	0.629178	0.0602698
0.8302	0.126717	0.351167	0.858687
0.924626	0.377959	0.821979	0.787948
0.546095	0.610418	0.595142	0.571801
0.133914	0.627142	0.714014	0.100258
0.96887	0.374573	0.0990179	0.901516
0.49001	0.456751	0.941336	0.51677
0.306465	0.440562	0.704956	0.435107
0.0801282	0.55219	0.551469	0.0970091
0.592405	0.291948	0.521466	0.413341
0.0651915	0.903162	0.548203	0.0470727
0.679413	0.598586	0.040962	0.594317
0.0983014	0.558745	0.53476	0.657307
0.807216	0.128048	0.447395	0.876055
0.111299	0.441501	0.930638	0.38417
0.443922	0.67153	0.401651	0.443812
0.765099	0.513202	0.939225	0.538477
0.888919	0.368768	0.981014	0.937318
0.148411	0.672367	0.602345	0.289952
0.940978	0.763386	0.960971	0.929747
0.503741	0.320998	0.803053	0.906379
0.164675	0.325604	0.775141	0.691528
0.0718799	0.63751	0.360176	0.0870846
0.851515	0.266022	0.018313	0.788805
0.769779	0.866764	0.839663	0.809923
0.223238	0.521143	0.465732	0.324548
0.279231	0.616471	0.428002	0.254581
0.238576	0.699985	0.0388792	0.0254855
0.933498	0.17634	0.590205	0.797429
0.785735	0.308137	0.332979	0.873985
0.672061	0.329612	0.858586	0.636281
0.129041	0.520344	0.679751	0.407139
0.956622	0.220158	0.399041	0.73159
0.362833	0.762428	0.928	0.798612
0.179116	0.658946	0.462363	0.45673
0.439697	0.608584	0.0582395	0.414061
0.660778	0.760302	0.251417	0.704427
0.133746	0.878034	0.65736	0.0871598
0.652852	0.710779	0.0900506	0.247882
0.048736	0.882354	0.245788	0.0964193
0.618471	0.189132	0.277305	0.231142
0.796784	0.164678	0.277163	0.463077
0.794992	0.293631	0.706377	0.487686
0.620718	0.597908	0.903827	0.822434
0.868063	0.0703038	0.74546	0.895799
0.265101	0.816837	0.926142	0.51436
0.684777	0.414027	0.896221	0.738049
0.532037	0.453345	0.312585	0.527755
0.861771	0.498912	0.90385	0.918554
0.562224	0.401867	0.86504	0.889588
0.297846	0.519622	0.823483	0.530255
0.617022	0.545345	0.711362	0.806839
0.148531	0.788851	0.234718	0.0693688
0.29735	0.841615	0.466941	0.356721
0.599579	0.521095	0.669116	0.663448
0.427033	0.395384	0.402302	0.76457
0.691326	0.287852	0.228371	0.785563
0.696125	0.597539	0.823068	0.590134
0.891092	0.68534	0.549211	0.927964
0.70939	0.692569	0.567876	0.690137
0.577524	0.26583	0.272798	0.603057
0.130368	0.321347	0.495512	0.244605
0.839733	0.574207	0.592202	0.89023
0.141793	0.751716	0.943994	0.25275
0.124699	0.869384	0.283968	0.0451457
0.684189	0.263264	0.0256434	0.813878
0.534834	0.316308	0.888095	0.588921
0.906727	0.137788	0.893753	0.88504
0.34696	0.586826	0.77866	0.435309
0.898032	0.300822	0.620436	0.749582
0.386417	0.523713	0.217093	0.525561
0.0910971	0.960922	0.00784895	0.136389
0.0521521	0.928966	0.574855	0.0491782
0.133616	0.827627	0.0739815	0.0363733
0.298914	0.526474	0.511831	0.0629771
0.798924	0.346674	0.216826	0.87862
0.092748	0.825491	0.446062	0.177202
0.964949	0.113285	0.86278	0.958586
0.573905	0.438108	0.944657	0.672825
0.843913	0.14607	0.810378	0.909358
0.595395	0.540704	0.584736	0.754725
0.766399	0.497372	0.728168	0.733137
0.337852	0.4455	0.0339104	0.185798
0.724122	0.393166	0.446338	0.80735
0.435814	0.386578	0.953666	0.324874
0.719123	0.457748	0.89894	0.739949
0.411033	0.669131	0.282691	0.214491
0.403423	0.325397	0.821421	0.627367
0.167424	0.710506	0.524001	0.0796107
0.750517	0.294612	0.816189	0.548887
0.308042	0.322061	0.155228	0.733291
0.0546467	0.885866	0.135769	0.0427015
0.551544	0.541109	0.00425452	0.300244
0.303959	0.549708	0.484547	0.225956
0.611738	0.674194	0.820863	0.905161
0.92847	0.126805	0.795632	0.928767
0.612139	0.360914	0.900568	0.814548
0.534259	0.489946	0.343047	0.379035
0.547793	0.428417	0.138074	0.334916
0.360541	0.536791	0.965874	0.543156
0.368643	0.671152	0.448433	0.476847
0.661323	0.481976	0.0318913	0.723325
0.239528	0.620796	0.722689	0.475503
0.21723	0.793231	0.154476	0.0759851
0.364055	0.501892	0.0262233	0.208613
0.890963	0.223612	0.549706	0.944537
0.406068	0.408503	0.80979	0.510222
0.170015	0.731016	0.0903131	0.102097
0.201515	0.939819	0.0116471	0.135284
0.128367	0.724633	0.817061	0.210709
0.788925	0.412225	0.0256805	0.725375
0.16271	0.771505	0.961728	0.310774
0.518329	0.343332	0.436319	0.663209
0.557291	0.240889	0.809768	0.704194
0.554241	0.322269	0.916861	0.613232
0.482252	0.578612	0.279358	0.553342
0.898453	0.725521	0.973357	0.871875
0.246858	0.314938	0.506345	0.410712
0.576221	0.692847	0.230313	0.102477
0.751927	0.385223	0.791432	0.406455
0.174677	0.825538	0.301312	0.192533
0.874416	0.299351	0.0192314	0.723283
0.261713	0.881343	0.738693	0.0974444
0.457293	0.636668	0.0545832	0.156919
0.839005	0.141421	0.897642	0.96356
0.647689	0.390514	0.776644	0.753076
0.363801	0.831249	0.976937	0.0472736
0.878775	0.105497	0.0558706	0.637591
0.55147	0.369676	0.0815501	0.539843
0.869511	0.776684	0.522935	0.877241
0.624982	0.653605	0.91068	0.472855
0.752022	0.748287	0.756598	0.634338
0.290972	0.613381	0.478402	0.310886
0.569926	0.821449	0.655942	0.636432
0.901467	0.379444	0.742094	0.889656
0.341082	0.763229	0.89936	0.575223
0.91098	0.251052	0.862742	0.866319
0.437851	0.232103	0.445909	0.535637
0.416265	0.110752	0.308044	0.745339
0.759562	0.590073	0.726919	0.75559
0.0768831	0.898435	0.826523	0.23391
0.213868	0.897334	0.176173	0.363466
0.879014	0.116513	0.526577	0.751375
0.547041	0.11788	0.0747369	0.488942
0.695346	0.27531	0.912005	0.707214
0.176906	0.639343	0.687638	0.841824
0.846471	0.166622	0.206412	0.444192
0.463651	0.71519	0.477188	0.188856
0.226079	0.602778	0.692394	0.722624
0.908655	0.38745	0.214579	0.762777
0.133632	0.848995	0.343162	0.171207
0.069901	0.933605	0.259216	0.0686106
0.676537	0.688628	0.264191	0.251396
0.35445	0.31534	0.496519	0.530149
0.524525	0.732861	0.459914	0.460549
0.497535	0.635482	0.141252	0.389685
0.300076	0.742306	0.0740856	0.0333707
0.59545	0.467792	0.541975	0.781206
0.852416	0.0622681	0.470116	0.956976
0.394721	0.706659	0.296773	0.561527
0.642494	0.330928	0.358842	0.836914
0.267117	0.496811	0.768906	0.243683
0.193382	0.663943	0.777328	0.132723
0.82634	0.447773	0.870541	0.887026
0.269544	0.627766	0.402626	0.304331
0.428801	0.635675	0.721145	0.104302
0.258366	0.647507	0.375306	0.316805
0.417741	0.650201	0.861517	0.0868767
0.266588	0.355523	0.057119	0.579044
0.644693	0.151612	0.531706	0.836935
0.358801	0.48522	0.873887	0.745969
0.485673	0.392342	0.93561	0.578446
0.843797	0.478555	0.93427	0.884179
0.144661	0.73411	0.742931	0.270111
0.474425	0.377754	0.452593	0.490041
0.439518	0.45734	0.635667	0.826147
0.505378	0.578688	0.828919	0.543996
0.192111	0.929825	0.378472	0.15004
0.173994	0.836145	0.5728	0.161228
0.0547725	0.963959	0.217881	0.0704361
0.0483626	0.94979	0.150987	0.164217
0.885096	0.040238	0.151416	0.953939
0.0694	0.978435	0.862551	0.0299451
0.823881	0.266815	0.265511	0.45453
0.890206	0.0453329	0.905112	0.933513
0.441893	0.699446	0.627555	0.251077
0.100919	0.757749	0.29231	0.259438
0.0837771	0.965366	0.213481	0.057642
0.459866	0.239158	0.367753	0.597229
0.383851	0.242298	0.727373	0.280503
0.946357	0.0609502	0.872655	0.954528
0.434627	0.308657	0.934502	0.561556
0.891262	0.208958	0.330797	0.911517
0.72174	0.434144	0.408714	0.793115
0.344788	0.72942	0.548911	0.529853
0.549236	0.495434	0.387071	0.750161
0.85431	0.152922	0.818655	0.855384
0.831306	0.235458	0.831941	0.64477
0.531082	0.700603	0.794013	0.151416
0.135114	0.732055	0.31471	0.610959
0.284614	0.748594	0.688263	0.269785
0.793723	0.154412	0.834727	0.580154
0.0752727	0.966998	0.717163	0.0449175
0.44833	0.064674	0.396757	0.262866
0.569369	0.594367	0.0378625	0.370718
0.729914	0.194728	0.555644	0.658208
0.393191	0.750745	0.310767	0.684472
0.0854189	0.914524	0.890495	0.068174
0.48076	0.140038	0.458918	0.842622
0.922457	0.142603	0.588756	0.900732
0.527471	0.245332	0.826103	0.328271
0.327054	0.846512	0.608182	0.398651
0.638006	0.681372	0.191024	0.554118
0.0736432	0.914327	0.365645	0.0442803
0.248399	0.768379	0.0601755	0.128475
0.177418	0.914711	0.0935036	0.141982
0.0822392	0.874479	0.158925	0.0343444
0.0771236	0.929808	0.00503717	0.0645061
0.625334	0.15278	0.556275	0.926728
0.605629	0.361136	0.945619	0.495217
0.293616	0.788358	0.0235453	0.358781
0.477678	0.37909	0.563334	0.270268
0.101231	0.913808	0.019007	0.0992451
0.766509	0.303384	0.925862	0.852723
0.308454	0.378984	0.952663	0.364789
0.465546	0.43108	0.194101	0.466855
0.624339	0.462488	0.922279	0.771611
0.420542	0.368206	0.583175	0.804303
0.939734	0.0378558	0.141487	0.953875
0.424287	0.541571	0.904573	0.622928
0.855404	0.233449	0.527372	0.524368
0.378198	0.642085	0.846007	0.456477
0.542929	0.837283	0.667002	0.721389
0.755556	0.432895	0.319487	0.541512
0.183579	0.862091	0.0674462	0.0653088
0.703198	0.42389	0.7714	0.77359
0.927455	0.0876041	0.968108	0.923193
0.675778	0.350199	0.719971	0.413327
0.194862	0.712308	0.27696	0.0923683
0.677157	0.364108	0.812343	0.508448
0.164957	0.887871	0.37626	0.0605084
0.69538	0.142564	0.206945	0.912484
0.461434	0.404306	0.944014	0.608631
0.455024	0.706453	0.381131	0.442733
0.664536	0.455401	0.0652487	0.535563
0.257233	0.666431	0.922207	0.364074
0.590498	0.146968	0.424956	0.666042
0.824776	0.361817	0.480485	0.867098
0.294226	0.862976	0.865916	0.406851
0.173895	0.71434	0.59183	0.873966
0.38949	0.858547	0.762692	0.27321
0.737701	0.267121	0.413541	0.691954
0.582108	0.112089	0.476832	0.688706
0.114575	0.864786	0.59338	0.100526
0.233054	0.47597	0.110861	0.492134
0.19391	0.907936	0.291453	0.0781615
0.578505	0.333535	0.234425	0.450345
0.178691	0.708426	0.298915	0.0626216
0.68073	0.341524	0.766296	0.661237
0.599564	0.189425	0.862518	0.381221
0.516567	0.291379	0.563618	0.503058
0.278432	0.206395	0.0512312	0.2985
0.251248	0.889226	0.643107	0.62673
0.345337	0.346943	0.566426	0.147466
0.738094	0.134089	0.100656	0.899389
0.107701	0.979589	0.885658	0.0287978
0.489039	0.250169	0.133467	0.345045
0.131378	0.822237	0.215769	0.125599
0.464279	0.825609	0.395419	0.168953
0.904496	0.232651	0.158599	0.932085
0.63629	0.353901	0.886641	0.269463
0.532445	0.319723	0.236072	0.886835
0.52311	0.362547	0.919123	0.569443
0.671259	0.56155	0.204823	0.516068
0.205662	0.802912	0.249657	0.10421
0.500196	0.619936	0.154289	0.411383
0.0496205	0.967341	0.643057	0.0680364
0.0580635	0.8513	0.23181	0.0413868
0.462176	0.360332	0.289593	0.387986
0.915035	0.106238	0.626402	0.940061
0.431057	0.753391	0.761629	0.275602
0.0785038	0.857657	0.414255	0.0748661
0.52657	0.164769	0.0380625	0.49441
0.913946	0.363669	0.27181	0.930544
0.56702	0.305084	0.608312	0.604814
0.885638	0.216447	0.639223	0.938961
0.26177	0.81156	0.831014	0.232103
0.789396	0.169088	0.435782	0.922084
0.2833	0.47902	0.703729	0.221952
0.604349	0.283717	0.561804	0.575715
0.827399	0.363468	0.851211	0.772921
0.421383	0.500868	0.480464	0.298189
0.582407	0.433529	0.721161	0.739499
0.168219	0.829961	0.403902	0.131998
0.723253	0.461919	0.203852	0.686033
0.436572	0.349058	0.626397	0.7445
0.89931	0.238687	0.563918	0.848929
0.315996	0.341633	0.154959	0.267745
0.822687	0.621876	0.650545	0.827772
0.319561	0.531356	0.420786	0.199206
0.342824	0.509485	0.194986	0.875351
0.593359	0.400053	0.23505	0.697933
0.474973	0.235243	0.882375	0.667882
0.484143	0.737053	0.615165	0.345141
0.138428	0.911904	0.147392	0.327994
0.536867	0.4058	0.421676	0.799287
0.671768	0.347898	0.310719	0.390017
0.672794	0.18309	0.477451	0.804306
0.0707212	0.910801	0.297581	0.0671813
0.511894	0.280593	0.162078	0.485007
0.203972	0.703228	0.368301	0.124128
0.84366	0.180097	0.34422	0.84605
0.752859	0.224721	0.387208	0.776475
0.214187	0.610022	0.605047	0.59108
0.887019	0.227927	0.877171	0.933833
0.594102	0.83783	0.964188	0.708157
0.277672	0.791012	0.489655	0.370203
0.76289	0.208285	0.771856	0.764403
0.0931234	0.93182	0.387901	0.0844338
0.172793	0.780075	0.466198	0.146713
0.439916	0.698966	0.133705	0.421688
0.160356	0.707925	0.464131	0.135648
0.0983995	0.880293	0.113729	0.225482
0.673299	0.0838117	0.324562	0.738451
0.592289	0.369891	0.426725	0.635346
0.20232	0.731102	0.768787	0.194118
0.407421	0.395122	0.0902504	0.683536
0.353116	0.377651	0.218487	0.816892
0.0962843	0.83467	0.694869	0.100179
0.422285	0.921478	0.0745578	0.705604
0.924929	0.448492	0.527323	0.795042
0.892169	0.246405	0.547838	0.894083
0.479788	0.376797	0.879079	0.381335
0.591365	0.85617	0.243224	0.364503
0.611873	0.536791	0.364385	0.664787
0.367316	0.494234	0.867887	0.38073
0.949644	0.498452	0.666841	0.816281
0.794166	0.465076	0.802612	0.601851
0.485982	0.514617	0.255724	0.347624
0.439903	0.430827	0.421546	0.725958
0.461219	0.257584	0.580014	0.645541
0.824618	0.513324	0.126921	0.807317
0.779763	0.69355	0.890136	0.768241
0.524876	0.565212	0.91949	0.582323
0.201189	0.438941	0.288398	0.189973
0.755262	0.536791	0.387068	0.7433
0.58534	0.403293	0.332751	0.422073
0.09634	0.790064	0.484032	0.118633
0.633436	0.255727	0.0548498	0.847656
0.609615	0.566678	0.558007	0.736349
0.47601	0.572444	0.281362	0.568798
0.25382	0.792925	0.853357	0.656241
0.247483	0.502116	0.25263	0.435253
0.936523	0.381186	0.1756	0.883036
0.439566	0.542671	0.907157	0.409581
0.502981	0.524992	0.774237	0.457392
0.259245	0.664681	0.222025	0.307173
0.108425	0.772596	0.189352	0.0542745
0.725727	0.280728	0.692993	0.763796
0.743238	0.358651	0.106164	0.365713
0.416479	0.46499	0.417578	0.643974
0.846491	0.404564	0.589427	0.766836
0.656746	0.647245	0.825653	0.75394
0.543543	0.3147	0.614194	0.73422
0.539277	0.486922	0.38033	0.184541
0.224784	0.34045	0.865419	0.465771
0.526591	0.4594	0.56332	0.269045
0.849972	0.357465	0.554907	0.841002
0.730109	0.470074	0.729267	0.598768
0.242337	0.914468	0.472834	0.230963
0.800877	0.447936	0.668954	0.885995
0.343644	0.302707	0.353974	0.407444
0.327812	0.914217	0.777512	0.458765
0.123424	0.482094	0.572334	0.0711072
0.308015	0.595726	0.257846	0.0789739
0.595147	0.274046	0.648395	0.608762
0.37109	0.485765	0.309807	0.168591
0.196057	0.513591	0.775596	0.180246
0.752596	0.20961	0.243821	0.571526
0.101781	0.693885	0.223966	0.306012
0.718646	0.300981	0.716886	0.828128
0.782997	0.561206	0.297257	0.826678
0.139575	0.855392	0.427046	0.16005
0.18456	0.828793	0.17521	0.201728
0.158749	0.781941	0.341572	0.401252
0.343141	0.680626	0.640736	0.167591
0.845227	0.249861	0.443026	0.59053
0.654602	0.22863	0.76363	0.894478
0.313824	0.422365	0.37462	0.493484
0.276153	0.536791	0.418007	0.2678
0.759366	0.302346	0.683708	0.908716
0.755494	0.149302	0.472669	0.698355
0.687739	0.308684	0.553884	0.683758
0.446829	0.619371	0.427367	0.330019
0.894111	0.202544	0.393422	0.843196
0.464036	0.81733	0.83602	0.428215
0.511729	0.451389	0.453445	0.591913
0.210267	0.763023	0.429928	0.0589594
0.821837	0.246662	0.714994	0.537534
0.441173	0.595767	0.709766	0.488948
0.689087	0.371633	0.526605	0.469637
0.453562	0.420823	0.350048	0.685114
0.160039	0.865941	0.424755	0.144479
0.621826	0.198042	0.706208	0.417173
0.0496709	0.98433	0.32696	0.0654912
0.755056	0.167123	0.221589	0.623405
0.793253	0.133208	0.578239	0.814127
0.837481	0.483546	0.812295	0.88612
0.172303	0.836329	0.717036	0.292629
0.755958	0.511373	0.602573	0.711305
0.376997	0.781387	0.582517	0.407435
0.573027	0.7626	0.60994	0.528499
0.865503	0.102572	0.532686	0.795982
0.447431	0.721049	0.636083	0.414031
0.34943	0.621287	0.370465	0.199172
0.11301	0.705562	0.707047	0.165825
0.68758	0.409864	0.219333	0.261342
0.16824	0.709339	0.654302	0.468433
0.617712	0.300333	0.279475	0.665449
0.214945	0.86881	0.396186	0.290357
0.103476	0.715506	0.636106	0.270547
0.431405	0.422783	0.225937	0.618505
0.483192	0.449821	0.764135	0.317231
0.127335	0.825644	0.371762	0.31144
0.391475	0.423615	0.215149	0.170897
0.39807	0.221096	0.503557	0.656753
0.680769	0.707958	0.576841	0.465399
0.155675	0.845046	0.0921559	0.0837158
0.912178	0.160705	0.380427	0.898665
0.28933	0.72716	0.765436	0.484141
0.118607	0.574502	0.645174	0.28455
0.555209	0.547603	0.3205	0.602762
0.656603	0.310547	0.771202	0.51768
0.609317	0.258754	0.638783	0.573928
0.749578	0.14659	0.434115	0.67297
0.14591	0.70146	0.667745	0.110082
0.399955	0.19526	0.169477	0.280607
0.747149	0.168433	0.272815	0.778503
0.111471	0.984911	0.384369	0.0831924
0.082992	0.931528	0.273522	0.0790092
0.0377018	0.991554	0.0888951	0.0690887
0.379706	0.132096	0.0110701	0.733037
0.742979	0.062172	0.82452	0.892379
0.090894	0.967831	0.555849	0.0862716
0.963751	0.0188993	0.199259	0.950148
0.200389	0.884964	0.674115	0.0961355
0.83032	0.201472	0.572165	0.822046
0.128504	0.678318	0.363793	0.107897
0.70729	0.516214	0.386168	0.442459
0.0770398	0.969389	0.493992	0.0573151
0.75169	0.441202	0.460668	0.81157
0.492773	0.574609	0.904782	0.527463
0.665309	0.374171	0.416787	0.801887
0.11084	0.920288	0.444886	0.129616
0.568383	0.308055	0.362241	0.50632
0.098831	0.957308	0.350129	0.109644
0.237438	0.628252	0.391357	0.217825
0.885637	0.255982	0.203066	0.894985
0.814918	0.118636	0.164737	0.680817
0.910238	0.138889	0.515794	0.934377
0.615057	0.364094	0.944041	0.624092
0.358709	0.432768	0.358112	0.412983
0.71725	0.425563	0.811755	0.670384
0.365645	0.383504	0.403735	0.478879
0.255166	0.469995	0.172586	0.168192
0.811203	0.333879	0.526539	0.855862
0.4919	0.480157	0.876853	0.601569
0.167959	0.934507	0.515259	0.463094
0.817886	0.12109	0.645857	0.815829
0.484889	0.2397	0.333087	0.560594
0.13138	0.717433	0.545956	0.227208
0.497971	0.61617	0.391292	0.624484
0.550515	0.603649	0.322558	0.522824
0.433552	0.710539	0.676066	0.296622
0.602128	0.204378	0.173685	0.769847
0.516556	0.460233	0.845822	0.479931
0.518189	0.341567	0.50572	0.625779
0.595841	0.625511	0.559539	0.751436
0.564101	0.32727	0.716756	0.629729
0.530203	0.333717	0.484243	0.802361
0.685424	0.736962	0.756597	0.483129
0.395113	0.530127	0.389247	0.34792
0.417544	0.287701	0.499475	0.429625
0.405966	0.516023	0.658249	0.607739
0.0521215	0.939508	0.573335	0.110541
0.0849288	0.567995	0.363631	0.280918
0.428516	0.727476	0.173896	0.358257
0.887206	0.106485	0.760776	0.932885
0.312794	0.65575	0.67166	0.546029
0.116524	0.697894	0.502982	0.311057
0.61631	0.184008	0.622089	0.658008
0.78069	0.707784	0.378245	0.885628
0.113915	0.833271	0.442342	0.234716
0.631873	0.66589	0.441625	0.531465
0.925404	0.0866642	0.409139	0.924261
0.784616	0.422621	0.777235	0.86788
0.43562	0.318691	0.535775	0.423707
0.682628	0.45937	0.385933	0.315382
0.785195	0.515561	0.766503	0.251427
0.528064	0.22699	0.465741	0.513362
0.785042	0.315626	0.501424	0.883081
0.676352	0.376357	0.556911	0.844943
0.207108	0.896895	0.474737	0.0997551
0.586641	0.245597	0.236915	0.8876
0.227163	0.849497	0.679495	0.180928
0.381493	0.460417	0.408606	0.660111
0.736849	0.166106	0.749515	0.490214
0.774038	0.649237	0.552662	0.828943
0.197983	0.941977	0.605318	0.311249
0.376784	0.80779	0.621932	0.632155
0.747813	0.331875	0.462601	0.746965
0.537582	0.587953	0.605387	0.238246
0.143313	0.859774	0.226104	0.0852362
0.235169	0.51227	0.190036	0.123792
0.360174	0.860292	0.520677	0.311361
0.806674	0.150442	0.797289	0.522308
0.359968	0.524438	0.897769	0.456761
0.837488	0.561303	0.858899	0.772783
0.146983	0.71497	0.477894	0.190183
0.638674	0.265081	0.467735	0.751649
0.0907531	0.945305	0.649598	0.0881973
0.654812	0.411846	0.362844	0.485743
0.488034	0.604119	0.581623	0.289709
0.48845	0.536791	0.437509	0.547159
0.521776	0.536791	0.849732	0.726715
0.2405	0.490914	0.541235	0.367826
0.146024	0.87133	0.566328	0.448988
0.549306	0.306739	0.237208	0.619486
0.228254	0.531221	0.58079	0.119707
0.770227	0.42467	0.178107	0.793041
0.239012	0.608399	0.824389	0.390154
0.779719	0.101653	0.372098	0.922106
0.355342	0.805966	0.729668	0.578412
0.402562	0.749735	0.7274	0.233077
0.918653	0.212636	0.384474	0.896753
0.684549	0.302429	0.505853	0.622968
0.289033	0.754024	0.288878	0.285659
0.81589	0.110887	0.841988	0.704141
0.488604	0.330308	0.891901	0.618762
0.147099	0.874965	0.497994	0.157315
0.233381	0.798659	0.306453	0.179859
0.53852	0.297085	0.828929	0.424362
0.818099	0.0549242	0.406373	0.783248
0.16573	0.79517	0.873407	0.189756
0.111911	0.930562	0.611016	0.0919958
0.687345	0.291794	0.384004	0.541798
0.592171	0.583263	0.909308	0.71645
0.532536	0.373297	0.279729	0.41858
0.55498	0.458273	0.778396	0.313324
0.81059	0.307876	0.85638	0.856112
0.549213	0.340004	0.372821	0.621444
0.30606	0.812901	0.357723	0.619862
0.127762	0.863035	0.888145	0.181153
0.0850208	0.944759	0.359302	0.0269495
0.315547	0.728983	0.0397686	0.211498
0.493933	0.349908	0.189373	0.727541
0.543677	0.575633	0.956756	0.139799
0.288895	0.779197	0.260728	0.123306
0.464207	0.649026	0.444346	0.572816
0.790069	0.0613699	0.407401	0.885494
0.755342	0.433253	0.429142	0.486703
0.196941	0.811608	0.358556	0.135559
0.906541	0.0360308	0.088533	0.930808
0.0752291	0.987887	0.643813	0.0857906
0.187138	0.54625	0.508423	0.744575
0.944089	0.0805742	0.254195	0.939054
0.428462	0.427181	0.853439	0.277129
0.304902	0.56805	0.758108	0.257041
0.0939504	0.939843	0.541487	0.0473236
0.945836	0.0444218	0.306148	0.90996
0.656816	0.902854	0.924788	0.906557
0.303991	0.309196	0.922608	0.289464
0.770695	0.0692471	0.5519	0.93843
0.508886	0.632939	0.849063	0.440991
0.730908	0.495907	0.446353	0.6385
0.254186	0.5251	0.420067	0.235118
0.49999	0.373775	0.572458	0.664389
0.843809	0.120073	0.504749	0.730199
0.690754	0.36449	0.663681	0.567556
0.523547	0.820945	0.386134	0.333612
0.41151	0.567868	0.421783	0.152168
0.406736	0.555434	0.674388	0.388707
0.688111	0.0886106	0.901923	0.918751
0.69002	0.447756	0.873547	0.727075
0.720512	0.334215	0.620016	0.787036
0.70862	0.381627	0.550441	0.658115
0.544514	0.480571	0.582958	0.497414
0.280252	0.926496	0.859647	0.078339
0.453023	0.568751	0.346658	0.590623
0.157249	0.641396	0.354139	0.659899
0.864509	0.127286	0.905769	0.918596
0.302964	0.380674	0.92286	0.492989
0.273423	0.844252	0.753003	0.282574
0.576718	0.483684	0.225952	0.527236
0.260426	0.856525	0.621818	0.259032
0.2263	0.55551	0.0652207	0.589731
0.585502	0.236837	0.87176	0.65472
0.411513	0.392796	0.940559	0.514515
0.728047	0.304541	0.573321	0.447638
0.740969	0.168664	0.0620464	0.55095
0.456641	0.703505	0.125167	0.216809
0.435374	0.500969	0.303859	0.389159
0.286554	0.880408	0.869782	0.0951736
0.318941	0.408657	0.893355	0.502627
0.60791	0.287972	0.93048	0.794055
0.725874	0.207912	0.44653	0.69192
0.114829	0.965171	0.217492	0.112205
0.560483	0.391348	0.865569	0.65447
0.408508	0.697695	0.773245	0.365322
0.191919	0.788032	0.116321	0.249947
0.628885	0.68351	0.884861	0.726727
0.476078	0.496201	0.619418	0.604211
0.795231	0.331246	0.488866	0.808153
0.464334	0.353264	0.0724471	0.701966
0.622563	0.592053	0.875917	0.484317
0.16244	0.702963	0.654802	0.271514
0.453454	0.557138	0.503914	0.558101
0.205345	0.866508	0.0260146	0.254864
0.277619	0.731076	0.0236477	0.482373
0.596079	0.369171	0.948613	0.885758
0.0339399	0.990944	0.48361	0.110993
0.576051	0.233104	0.0528732	0.634896
0.586173	0.22643	0.918862	0.866628
0.453218	0.293709	0.487501	0.396807
0.85294	0.281652	0.882479	0.896556
0.846988	0.273825	0.983985	0.653218
0.429443	0.766094	0.670929	0.408675
0.302803	0.81247	0.684835	0.588079
0.826623	0.220883	0.182634	0.585354
0.121386	0.892435	0.863822	0.137017
0.218937	0.381073	0.376384	0.376086
0.48974	0.583263	0.664346	0.651088
0.250424	0.799579	0.426008	0.107979
0.86936	0.171945	0.0303774	0.666383
0.590597	0.695813	0.79644	0.331561
0.641947	0.391051	0.16598	0.423006
0.338228	0.777017	0.0429639	0.197653
0.90607	0.0885767	0.923751	0.843247
0.616411	0.573795	0.100206	0.724014
0.743124	0.129117	0.714027	0.772754
0.439545	0.81644	0.057754	0.426362
0.263196	0.756949	0.972453	0.285457
0.764233	0.23618	0.25379	0.769948
0.196084	0.530352	0.9282	0.421663
0.429581	0.284306	0.495594	0.670017
0.63933	0.620752	0.675638	0.663923
0.120073	0.878201	0.510254	0.123547
0.73883	0.137802	0.108412	0.887807
0.33408	0.650282	0.363783	0.370891
0.446432	0.682435	0.101152	0.392095
0.20794	0.879549	0.88051	0.184096
0.576721	0.488455	0.166841	0.119203
0.590801	0.335059	0.276961	0.513213
0.310681	0.734866	0.962032	0.307769
0.856591	0.135652	0.652319	0.812308
0.464345	0.248525	0.88147	0.55831
0.786091	0.174133	0.24325	0.809283
0.729798	0.854945	0.654224	0.770061
0.670664	0.850738	0.124241	0.51546
0.594264	0.623175	0.879803	0.584753
0.441068	0.332496	0.90653	0.451552
0.80143	0.279668	0.236904	0.82517
0.263065	0.509392	0.469443	0.605436
0.51345	0.550419	0.633803	0.746209
0.328784	0.705169	0.667424	0.48374
0.136745	0.614539	0.568405	0.347519
0.739383	0.178479	0.876349	0.900631
0.205438	0.854378	0.695447	0.400912
0.281524	0.417241	0.512738	0.593477
0.638289	0.651674	0.891158	0.231175
0.731634	0.268155	0.400632	0.618692
0.6373	0.529924	0.383674	0.654321
0.35758	0.732227	0.867396	0.472762
0.134647	0.893261	0.630429	0.1278
0.571235	0.492859	0.282176	0.330124
0.244884	0.882759	0.405037	0.111801
0.659306	0.395455	0.110826	0.727415
0.504106	0.315169	0.558644	0.631481
0.207352	0.65405	0.125755	0.396914
0.950082	0.0666494	0.859173	0.963006
0.515029	0.482749	0.709704	0.811575
0.747114	0.729494	0.416249	0.311225
0.488151	0.503781	0.65494	0.359554
0.412691	0.637996	0.0267126	0.230988
0.243368	0.536791	0.599275	0.412884
0.769851	0.543281	0.656701	0.493512
0.600605	0.58791	0.603769	0.305571
0.393223	0.375902	0.146689	0.62006
0.355238	0.916148	0.523886	0.321774
0.774502	0.229905	0.856038	0.751176
0.498412	0.753785	0.74344	0.463588
0.710335	0.530417	0.289415	0.433893
0.479598	0.402518	0.120847	0.273296
0.0812617	0.865678	0.304976	0.0416779
0.103688	0.970585	0.101697	0.0619335
0.685385	0.230806	0.25909	0.265355
0.423593	0.412298	0.0620028	0.465878
0.0370708	0.991238	0.773237	0.0963469
0.173658	0.811215	0.126122	0.178005
0.544206	0.619611	0.630771	0.669985
0.376189	0.747013	0.0730584	0.179527
0.339322	0.741807	0.0922659	0.289911
0.560143	0.202088	0.926884	0.473162
0.832493	0.0481245	0.127576	0.926884
0.7597	0.094077	0.908567	0.663933
0.0485589	0.996683	0.360283	0.0357915
0.7815	0.0363702	0.0374366	0.860946
0.82753	0.0382733	0.566416	0.936329
0.406256	0.430781	0.91581	0.520715
0.0415714	0.981023	0.239793	0.0197979
0.261072	0.796313	0.0757521	0.331999
0.185236	0.71946	0.0702674	0.280107
0.506014	0.744127	0.0210086	0.461452
0.258275	0.440254	0.743749	0.242675
0.124756	0.979146	0.673073	0.0338764
0.146971	0.970516	0.00843518	0.100989
0.873433	0.0590765	0.697927	0.695223
0.953935	0.00258656	0.817124	0.981637
0.462732	0.921192	0.968729	0.155806
0.182395	0.7586	0.437314	0.0775895
0.627518	0.140916	0.116056	0.312096
0.857611	0.120711	0.472553	0.921595
0.216644	0.699472	0.980593	0.342763
0.325168	0.541595	0.455232	0.583355
0.724698	0.406435	0.549569	0.83302
0.0966674	0.831124	0.528474	0.0865323
0.697439	0.267974	0.0698385	0.531913
0.960633	0.0110264	0.88814	0.985192
0.285085	0.56586	0.958944	0.867751
0.791719	0.519208	0.632127	0.749443
0.176675	0.920166	0.248414	0.104833
0.77918	0.279347	0.133001	0.51378
0.0834217	0.70099	0.450608	0.0965625
0.530154	0.563922	0.89089	0.463017
0.6184	0.145097	0.311521	0.723614
0.0965793	0.945269	0.112894	0.0716799
0.0557951	0.99223	0.188073	0.0625804
0.112133	0.643575	0.0879887	0.206371
0.71282	0.20702	0.0284397	0.675059
0.960018	0.0327888	0.634751	0.972234
0.157037	0.800746	0.975282	0.0316537
0.216057	0.89927	0.22177	0.0835577
0.945294	0.0230835	0.418782	0.965813
0.710235	0.469918	0.867633	0.778944
0.459988	0.417765	0.229604	0.327569
0.455636	0.691354	0.927828	0.136043
0.880399	0.246681	0.806621	0.932561
0.311043	0.804316	0.727071	0.501494
0.219551	0.587073	0.446055	0.102038
0.781827	0.212569	0.536773	0.787126
0.667431	0.59937	0.496745	0.805047
0.454983	0.472849	0.549112	0.323133
0.366826	0.87089	0.0482806	0.238781
0.266394	0.536791	0.932448	0.140426
0.132327	0.521697	0.8384	0.194784
0.692231	0.20504	0.424547	0.728445
0.300588	0.451525	0.338274	0.170991
0.51503	0.515333	0.918871	0.614589
0.898606	0.159733	0.392103	0.948424
0.837253	0.106001	0.892249	0.856052
0.504219	0.431356	0.37315	0.642177
0.681071	0.203396	0.665128	0.51986
0.303537	0.83072	0.219399	0.203729
0.44078	0.517967	0.853024	0.596972
0.282049	0.661232	0.442789	0.127585
0.49804	0.536791	0.141036	0.489666
0.369854	0.48089	0.43381	0.501031
0.759571	0.455406	0.166243	0.799466
0.553083	0.598219	0.745508	0.819807
0.529018	0.499222	0.441176	0.737885
0.457434	0.592042	0.901184	0.471674
0.80137	0.324257	0.468272	0.525738
0.490666	0.852426	0.543546	0.743941
0.214903	0.925959	0.278318	0.0537682
0.183017	0.612521	0.0885216	0.2291
0.734343	0.189846	0.630969	0.57909
0.488876	0.437317	0.0783007	0.425302
0.843378	0.0886344	0.321525	0.949816
0.673264	0.147607	0.55234	0.752666
0.391674	0.755847	0.834881	0.328964
0.622683	0.66755	0.322072	0.565956
0.400076	0.65957	0.499254	0.302611
0.768086	0.202279	0.190632	0.843286
0.17405	0.903724	0.725033	0.181145
0.35126	0.726563	0.139779	0.150633
0.754513	0.267154	0.48071	0.823018
0.823601	0.205061	0.317436	0.597682
0.559695	0.569601	0.957709	0.616424
0.602234	0.626023	0.649707	0.475157
0.29648	0.693207	0.698321	0.191107
0.425221	0.828534	0.738648	0.194666
0.715213	0.339244	0.455912	0.451195
0.876365	0.306776	0.190217	0.933568
0.540908	0.612011	0.946802	0.846287
0.39122	0.28107	0.453919	0.324027
0.509604	0.431356	0.57173	0.537586
0.397558	0.60164	0.324534	0.288347
0.823058	0.220616	0.414229	0.931337
0.525236	0.309333	0.796114	0.719598
0.558533	0.748068	0.778169	0.761903
0.33325	0.857847	0.318099	0.278423
0.656058	0.292492	0.571269	0.404148
0.553574	0.258413	0.281518	0.656179
0.42347	0.349639	0.687884	0.25353
0.857826	0.800261	0.748611	0.539894
0.51602	0.333543	0.464921	0.423236
0.496936	0.451012	0.318878	0.686103
0.596439	0.464496	0.707425	0.819505
0.19809	0.696581	0.219972	0.128333
0.448866	0.77576	0.0683312	0.677314
0.439794	0.467986	0.585659	0.31881
0.265058	0.775272	0.430454	0.0669143
0.409691	0.476553	0.428004	0.379331
0.866386	0.536791	0.514933	0.856829
0.686871	0.488509	0.545166	0.536056
0.555631	0.309333	0.17013	0.713579
0.198681	0.705516	0.444987	0.179201
0.489357	0.384206	0.304347	0.770335
0.572425	0.585587	0.29654	0.623894
0.79551	0.293125	0.898319	0.891913
0.615661	0.398182	0.383696	0.757785
0.695144	0.424885	0.316942	0.419713
0.627234	0.453357	0.330471	0.373125
0.354745	0.475464	0.0459837	0.571961
0.488591	0.482722	0.501334	0.544781
0.489977	0.705858	0.820641	0.507886
0.278032	0.859336	0.161864	0.445678
0.0739669	0.975281	0.781305	0.0354966
0.533166	0.174666	0.415633	0.599198
0.805683	0.127308	0.863087	0.828272
0.444407	0.592202	0.836879	0.563945
0.346593	0.888507	0.585944	0.26849
0.803298	0.269889	0.44302	0.916163
0.671098	0.563792	0.40099	0.545219
0.369506	0.576966	0.700558	0.408248
0.335485	0.959419	0.693155	0.318301
0.595396	0.211659	0.365593	0.486464
0.559934	0.0421691	0.707012	0.497393
0.409207	0.493689	0.705062	0.280203
0.474536	0.228444	0.599635	0.48973
0.822923	0.379457	0.746666	0.708019
0.592646	0.596863	0.657045	0.406676
0.447199	0.848134	0.582845	0.12359
0.597866	0.325143	0.168589	0.477858
0.433281	0.506961	0.863421	0.630072
0.29392	0.718216	0.559707	0.356453
0.190758	0.910341	0.600876	0.380756
0.728938	0.468956	0.637974	0.772932
0.829106	0.175623	0.59376	0.829644
0.426473	0.754798	0.486125	0.334275
0.309378	0.838191	0.484794	0.211263
0.493281	0.229043	0.72694	0.588949
0.18107	0.848163	0.105623	0.0770737
0.435596	0.47902	0.756576	0.53634
0.578961	0.269492	0.0841931	0.499208
0.753373	0.187839	0.280145	0.832726
0.642133	0.133024	0.848359	0.720294
0.581776	0.859157	0.467199	0.352723
0.442246	0.429315	0.603327	0.355214
0.425952	0.707724	0.69649	0.124924
0.455441	0.243036	0.361945	0.761292
0.170206	0.768553	0.70298	0.198365
0.700533	0.25186	0.450757	0.77586
0.793006	0.23174	0.676346	0.808125
0.119022	0.969737	0.384516	0.139411
0.398838	0.474991	0.409149	0.650106
0.482567	0.732227	0.58145	0.689183
0.607717	0.2357	0.523065	0.684583
0.817471	0.202175	0.281487	0.58049
0.681793	0.455436	0.737891	0.769853
0.380672	0.367235	0.538967	0.547713
0.501995	0.818295	0.15757	0.35689
0.485871	0.607414	0.608565	0.636257
0.468378	0.30717	0.26825	0.713995
0.344951	0.622764	0.483008	0.482566
0.250344	0.874134	0.835576	0.156076
0.825322	0.0456021	0.706451	0.747013
0.788505	0.454807	0.727583	0.538926
0.565963	0.529312	0.746185	0.537932
0.477005	0.387245	0.439798	0.593195
0.548392	0.691781	0.480742	0.780296
0.278989	0.506785	0.431409	0.527442
0.265141	0.521766	0.810189	0.565742
0.310785	0.786507	0.635807	0.356792
0.400912	0.845242	0.53558	0.350492
0.0109896	0.999578	0.306702	0.0123914
0.689451	0.0154927	0.0258607	0.503312
0.321892	0.716007	0.218162	0.373862
0.11264	0.984571	0.126449	0.0631513
0.222987	0.848413	0.0163541	0.06233
0.912732	0.00873708	0.833819	0.953805
0.398983	0.223228	0.321796	0.342182
0.743799	0.146669	0.924385	0.702771
0.536355	0.429092	0.633079	0.651972
0.650049	0.482133	0.728481	0.647036
0.0336148	0.996265	0.268622	0.0363989
0.709871	0.21126	0.0240673	0.751236
0.584682	0.205261	0.811912	0.791396
0.267572	0.6915	0.259753	0.271801
0.858149	0.0275983	0.888881	0.800204
0.722742	0.0723823	0.768377	0.745919
0.526454	0.866959	0.876974	0.500094
0.553903	0.54857	0.60679	0.539285
0.41398	0.654462	0.566821	0.448902
0.206656	0.706304	0.208997	0.221658
0.151216	0.953668	0.274516	0.271656
0.673276	0.616037	0.501775	0.543736
0.490997	0.293919	0.531768	0.553871
0.589802	0.478915	0.106892	0.586225
0.873251	0.110418	0.842771	0.80047
0.553038	0.4113	0.906056	0.431012
0.597385	0.531014	0.377871	0.587016
0.505304	0.48441	0.875573	0.399709
0.486638	0.281387	0.330684	0.600096
0.168574	0.875954	0.493576	0.232136
0.739031	0.164084	0.248109	0.748589
0.708042	0.250707	0.185325	0.658913
0.836391	0.398648	0.881042	0.870961
0.682452	0.634879	0.292484	0.3698
0.597651	0.698662	0.741913	0.290245
0.486604	0.608733	0.0881866	0.272868
0.899203	0.266259	0.643771	0.82057
0.299783	0.913243	0.488313	0.417868
0.611299	0.582982	0.475307	0.422872
0.876073	0.58833	0.143718	0.707296
0.531874	0.301876	0.815798	0.549016
0.531082	0.336949	0.424201	0.308209
0.744111	0.198989	0.251454	0.54842
0.750146	0.301653	0.713638	0.87424
0.659659	0.67023	0.88832	0.430821
0.449854	0.571293	0.456459	0.432472
0.678282	0.348154	0.660589	0.637774
0.0947759	0.852035	0.460244	0.065673
0.831877	0.209457	0.179909	0.850177
0.551084	0.908734	0.717396	0.208848
0.616606	0.563941	0.200666	0.183052
0.814482	0.272782	0.515404	0.720992
0.422275	0.542441	0.421262	0.289244
0.755921	0.173683	0.294297	0.782663
0.411303	0.800203	0.768539	0.829635
0.454047	0.398556	0.715702	0.72451
0.408692	0.63784	0.53335	0.335856
0.191722	0.874758	0.466243	0.102052
0.716805	0.186716	0.146354	0.722301
0.523512	0.641018	0.649846	0.766823
0.828275	0.190475	0.320937	0.708419
0.444057	0.6607	0.894703	0.633954
0.626437	0.37901	0.644031	0.721189
0.499152	0.789349	0.511645	0.543392
0.201807	0.713894	0.638266	0.224856
0.117287	0.930555	0.45723	0.217792
0.0584259	0.975672	0.507374	0.0688246
0.897972	0.0281639	0.104551	0.829188
0.468278	0.469286	0.592821	0.384379
0.115061	0.969073	0.341142	0.119981
0.923839	0.0386446	0.426497	0.847588
0.731979	0.109426	0.691401	0.66487
0.770295	0.692019	0.721985	0.848508
0.36295	0.267325	0.788628	0.394564
0.556832	0.237467	0.510456	0.561633
0.0994762	0.973252	0.576622	0.112575
0.684678	0.304736	0.538813	0.627322
0.0667748	0.950998	0.383564	0.276008
0.432354	0.856051	0.29715	0.207918
0.407548	0.969766	0.440653	0.416926
0.784566	0.0103869	0.149489	0.873786
0.443684	0.541703	0.643999	0.499133
0.410729	0.809148	0.821543	0.266642
0.856034	0.193253	0.498344	0.854909
0.632657	0.305967	0.489773	0.606245
0.419994	0.778165	0.585538	0.556002
0.646801	0.203025	0.331816	0.566234
0.618468	0.738598	0.705916	0.513551
0.0973542	0.979875	0.464476	0.0719431
0.745466	0.185021	0.164708	0.580597
0.964859	0.133464	0.357382	0.909957
0.642123	0.34734	0.866532	0.49907
0.547344	0.556286	0.440403	0.534511
0.277119	0.702392	0.16579	0.31532
0.755304	0.207806	0.674156	0.710511
0.100051	0.955117	0.563927	0.0749159
0.781744	0.47315	0.172742	0.439059
0.0490566	0.946097	0.558802	0.0268921
0.718659	0.353264	0.231992	0.502623
0.0252866	0.975089	0.21357	0.0341273
0.0538789	0.981793	0.0418881	0.0819988
0.792382	0.0244141	0.494042	0.74347
0.0961306	0.965418	0.400409	0.174656
0.890645	0.584775	0.0501375	0.557557
0.809062	0.0525413	0.706873	0.732191
0.0297667	0.986517	0.473735	0.0136406
0.967714	0.0765315	0.34992	0.868211
0.609422	0.154849	0.498138	0.788657
0.890479	0.497554	0.696638	0.965201
0.0154324	0.992832	0.750146	0.122564
0.343107	0.888475	0.0416898	0.648323
0.453444	0.151143	0.559086	0.155992
0.0523672	0.797805	0.576823	0.0513115
0.0744651	0.950659	0.0501541	0.106357
0.400049	0.57617	0.0624715	0.945258
0.953074	0.332369	0.00343803	0.941725
0.639554	0.0338709	0.973526	0.539274
0.344213	0.245614	0.806399	0.516792
0.886198	0.067203	0.481104	0.843359
0.464895	0.445915	0.961824	0.13167
0.881387	0.0850919	0.341058	0.853705
0.260087	0.938007	0.596606	0.147741
0.0293696	0.979422	0.452289	0.0296055
0.957045	0.0652201	0.0867722	0.956451
0.277636	0.840448	0.762828	0.295424
0.845798	0.130374	0.960173	0.8354
0.786773	0.343363	0.275399	0.783639
0.10011	0.910712	0.0959923	0.133633
0.692198	0.35508	0.689103	0.585439
0.0373006	0.933894	0.224325	0.0519389
0.526963	0.806785	0.0488522	0.231883
0.920455	0.101295	0.719415	0.889689
0.39806	0.442295	0.312606	0.288473
0.867401	0.475058	0.536032	0.58674
0.538551	0.585399	0.923808	0.616694
0.976201	0.00400091	0.0602447	0.986771
0.741736	0.415976	0.985047	0.850575
0.288891	0.685559	0.552869	0.194612
0.671017	0.118296	0.279801	0.620499
0.544578	0.252862	0.66976	0.35355
0.799224	0.18857	0.556568	0.727264
0.602648	0.276881	0.953424	0.681644
0.398772	0.861308	0.385869	0.171355
0.921059	0.468292	0.608994	0.950061
0.319054	0.772812	0.829598	0.757216
0.210289	0.658152	0.76714	0.24985
0.490703	0.390355	0.277553	0.60336
0.778283	0.0873076	0.425741	0.917706
0.83669	0.102106	0.672712	0.69951
0.197313	0.76116	0.520179	0.451672
0.249556	0.968706	0.894907	0.144294
0.742453	0.151972	0.24854	0.721531
0.154315	0.922545	0.538287	0.116272
0.227063	0.789781	0.138466	0.243397
0.387201	0.109627	0.173596	0.541562
0.451781	0.520254	0.764978	0.480292
0.0180422	0.993361	0.0849569	0.019972
0.644112	0.165425	0.0478318	0.86261
0.82279	0.168109	0.509037	0.795915
0.461989	0.673609	0.295893	0.193855
0.452558	0.664956	0.328157	0.281059
0.864192	0.103911	0.857995	0.91757
0.703313	0.651981	0.824724	0.488662
0.21138	0.866036	0.38403	0.255531
0.866413	0.0350592	0.661612	0.868523
0.0186926	0.994168	0.740645	0.0106542
0.576195	0.470391	0.0557047	0.590913
0.277708	0.853978	0.106263	0.197444
0.838547	0.0354152	0.440507	0.865712
0.0180417	0.993154	0.198906	0.0193242
0.334029	0.44084	0.0602003	0.691368
0.0457444	0.928327	0.1507	0.164103
0.260459	0.930414	0.0371847	0.253673
0.975211	0.004468	0.325069	0.968031
0.207901	0.905457	0.955822	0.213979
0.124363	0.915719	0.266013	0.118181
0.723781	0.0704018	0.0988115	0.378567
0.0472311	0.681939	0.246651	0.0374092
0.675853	0.232149	0.816473	0.42658
0.0491494	0.910256	0.0380024	0.144761
0.0389957	0.966567	0.897036	0.0323509
0.945698	0.0714899	0.679805	0.81099
0.977167	0.0881877	0.328153	0.982519
0.558363	0.492108	0.951667	0.300694
0.699095	0.219161	0.806956	0.554467
0.258805	0.751959	0.368051	0.178161
0.233837	0.593938	0.196608	0.173383
0.930451	0.184875	0.750516	0.909477
0.912353	0.121984	0.901809	0.965268
0.489023	0.496425	0.661039	0.409599
0.805881	0.496211	0.411883	0.71643
0.0282477	0.971245	0.730609	0.0204859
0.631083	0.211045	0.256695	0.712712
0.641441	0.567121	0.0370045	0.372045
0.0714044	0.747227	0.432378	0.0601061
0.0735959	0.844699	0.0848711	0.0630538
0.71828	0.102298	0.386373	0.928195
0.364875	0.237861	0.155267	0.572605
0.623167	0.195142	0.48527	0.875996
0.935929	0.0538061	0.878035	0.947988
0.472653	0.561264	0.700663	0.592767
0.062915	0.922569	0.293793	0.0244096
0.582965	0.488561	0.00150594	0.590462
0.0377775	0.888974	0.551832	0.0325551
0.894143	0.191509	0.650503	0.793073
0.851559	0.328719	0.113555	0.815069
0.0353991	0.609785	0.066538	0.051933
0.0275875	0.674296	0.190873	0.0545497
0.321853	0.809808	0.0162564	0.600777
0.0210408	0.982335	0.933565	0.0289405
0.23447	0.223953	0.675434	0.165041
0.101148	0.972921	0.00297043	0.389775
0.97601	0.140088	0.931488	0.976913
0.842302	0.236061	0.932874	0.437511
0.0655243	0.818974	0.989295	0.278184
0.927475	0.225388	0.00964924	0.926187
0.815527	0.409689	0.973119	0.61591
0.312395	0.618175	0.188021	0.119788
0.944469	0.191983	0.916905	0.957362
0.802721	0.0867958	0.256621	0.950845
0.137101	0.916232	0.964377	0.18858
0.0143478	0.923899	0.22563	0.0228723
0.221479	0.715473	0.00556815	0.131007
0.669089	0.222668	0.748588	0.872897
0.221655	0.629982	0.11454	0.290363
0.882977	0.218519	0.49565	0.742441
0.927256	0.175588	0.607912	0.946901
0.0646018	0.719455	0.990593	0.0450924
0.34417	0.381425	0.472475	0.294243
0.417534	0.696919	0.767209	0.516355
0.801534	0.216003	0.0177288	0.80651
0.0891305	0.736471	0.969186	0.0655568
0.817952	0.238998	0.123316	0.430533
0.934376	0.235619	0.975004	0.937146
0.848839	0.203167	0.271626	0.778602
0.506754	0.771024	0.877338	0.430322
0.130152	0.77568	0.242925	0.105071
0.0201855	0.966002	0.0439821	0.0287917
0.432568	0.46129	0.00648535	0.374029
0.282863	0.320956	0.482954	0.313723
0.646477	0.274939	0.427479	0.617676
0.0424749	0.960647	0.918824	0.0220617
0.0813238	0.520098	0.0174037	0.335718
0.0739126	0.888526	0.0641523	0.0391216
0.989125	0.0534618	0.792171	0.99159
0.276556	0.753378	0.890972	0.188387
0.624495	0.556331	0.0166178	0.914309
0.0503053	0.973332	0.101824	0.0380702
0.563462	0.763926	0.0119451	0.0699505
0.988856	0.00686705	0.877917	0.992599
0.0229633	0.979247	0.956302	0.033386
0.933338	0.291309	0.475575	0.969108
0.396989	0.53382	0.937523	0.670755
0.131583	0.639322	0.377013	0.321546
0.114861	0.477716	0.230675	0.118806
0.171173	0.486218	0.903258	0.126115
0.667267	0.506915	0.0446913	0.710205
0.986142	0.0404764	0.800446	0.977693
0.286579	0.755711	0.990168	0.556151
0.540914	0.464427	0.880789	0.53994
0.395037	0.295722	0.251142	0.482256
0.479111	0.526561	0.82757	0.421707
0.31919	0.516265	0.108593	0.436003
0.273285	0.680178	0.177461	0.0678909
0.693	0.272874	0.13819	0.843891
0.0313261	0.885013	0.9715	0.0300491
0.365333	0.648565	0.0213634	0.36799
0.716351	0.230979	0.675721	0.756329
0.964384	0.0589712	0.830574	0.973294
0.471268	0.476752	0.92239	0.235643
0.952935	0.446017	0.681093	0.913215
0.365382	0.668856	0.894549	0.328493
0.14348	0.666674	0.169735	0.061886
0.646827	0.318871	0.56499	0.687961
0.783392	0.460711	0.384001	0.838945
0.644866	0.359173	0.952007	0.701444
0.382372	0.556184	0.56203	0.643554
0.415911	0.723216	0.371467	0.34221
0.930444	0.0699112	0.284395	0.917506
0.66251	0.268691	0.932567	0.291114
0.0513092	0.918773	0.615638	0.0709039
0.680538	0.408433	0.161814	0.637964
0.119859	0.540724	0.0573409	0.499248
0.871342	0.0862402	0.69935	0.911789
0.293586	0.616031	0.882111	0.646878
0.726548	0.400403	0.827579	0.436283
0.801869	0.101431	0.77786	0.784893
0.441225	0.614241	0.402939	0.370128
0.63722	0.754231	0.60679	0.347212
0.0547466	0.758011	0.239499	0.342848
0.0414467	0.857032	0.0902453	0.152206
0.572532	0.320089	0.614206	0.740492
0.0884144	0.918139	0.568506	0.143102
0.740295	0.571598	0.875912	0.863739
0.659438	0.320261	0.130237	0.666149
0.682929	0.204629	0.974084	0.777334
0.431806	0.405704	0.880155	0.604403
0.100386	0.954456	0.717656	0.187253
0.145533	0.683698	0.0955854	0.378418
0.411815	0.726063	0.88988	0.691582
0.948123	0.0515073	0.26927	0.960034
0.0123353	0.994882	0.798169	0.023364
0.750487	0.393863	0.0537091	0.251931
0.508457	0.556508	0.161689	0.350221
0.0462143	0.792306	0.823139	0.0605036
0.71104	0.295667	0.0564798	0.572083
0.919425	0.0724388	0.690015	0.919043
0.307568	0.438802	0.965645	0.780063
0.129478	0.600995	0.467749	0.28723
0.0983031	0.840565	0.723044	0.225893
0.619285	0.315867	0.04799	0.780634
0.039084	0.864203	0.129119	0.0898464
0.4644	0.459284	0.282503	0.221113
0.314788	0.461901	0.462304	0.0886979
0.486524	0.167064	0.432328	0.824244
0.0132446	0.968375	0.463063	0.0372314
0.12094	0.380573	0.0607736	0.45976
0.48297	0.690538	0.324649	0.143241
0.619918	0.440314	0.434772	0.574481
0.059318	0.937321	0.131705	0.0284066
0.776592	0.22925	0.426711	0.186143
0.231462	0.791408	0.773016	0.157318
0.918394	0.0544772	0.038415	0.983989
0.030077	0.928918	0.534853	0.0285336
0.802128	0.641196	0.523997	0.788208
0.0898873	0.901076	0.408366	0.702
0.266234	0.770727	0.402902	0.0992678
0.139077	0.552815	0.0639001	0.361406
0.976567	0.0350738	0.500184	0.983593
0.954546	0.509258	0.789917	0.866286
0.692649	0.260867	0.269429	0.302853
0.896599	0.0914462	0.972888	0.964228
0.606213	0.583004	0.784114	0.592177
0.0215779	0.942144	0.941091	0.0435439
0.569722	0.365052	0.0632429	0.814241
0.0292716	0.857554	0.533652	0.0610524
0.973692	0.0718023	0.112337	0.96073
0.942155	0.267811	0.888659	0.681283
0.0413448	0.91543	0.506821	0.27567
0.248487	0.412925	0.0546534	0.556704
0.281014	0.793258	0.14417	0.0861866
0.983288	0.0571643	0.431841	0.950309
0.651207	0.234321	0.962563	0.70239
0.0351349	0.813622	0.190686	0.0823508
0.978939	0.361049	0.599411	0.969478
0.680607	0.340049	0.928333	0.944272
0.0847944	0.83934	0.197477	0.22132
0.119691	0.666022	0.0547084	0.60542
0.798402	0.170995	0.311269	0.761707
0.666321	0.266952	0.649877	0.426364
0.0536467	0.895009	0.816176	0.103144
0.0904282	0.641407	0.0455732	0.0928924
0.761253	0.249056	0.445709	0.55156
0.527842	0.317833	0.237855	0.209116
0.948362	0.194103	0.263435	0.899125
0.0300852	0.956707	0.89962	0.0445514
0.593791	0.363045	0.237349	0.619994
0.817428	0.277543	0.411509	0.845612
0.954733	0.408624	0.525551	0.927834
0.0595718	0.872938	0.952168	0.160973
0.343308	0.878682	0.0807782	0.426369
0.542492	0.344742	0.696657	0.636008
0.013709	0.961659	0.178614	0.0206938
0.624189	0.249327	0.0283734	0.485714
0.977711	0.397302	0.980918	0.922001
0.0215994	0.964157	0.0788413	0.0154428
0.647846	0.267349	0.333823	0.859941
0.9288	0.49601	0.0630274	0.566284
0.410342	0.838925	0.77416	0.537337
0.911781	0.228269	0.00467199	0.972037
0.00673492	0.988222	0.832231	0.00587121
0.991067	0.0806437	0.0487775	0.997648
0.987554	0.306303	0.986062	0.988377
0.0111462	0.850728	0.867539	0.00769913
0.327627	0.422693	0.554732	0.0927851
0.953211	0.129364	0.20898	0.816278
0.884381	0.860315	0.198262	0.426108
0.00180938	0.997582	0.140228	0.00204292
0.994284	0.015798	0.00858682	0.97818
0.369859	0.615906	0.782321	0.149518
0.0116121	0.970987	0.0702261	0.00507557
0.0566917	0.516456	0.065494	0.0263675
0.00904952	0.977882	0.00775414	0.0121531
0.0038967	0.746388	0.0217695	0.0026119
0.0325683	0.895509	0.000465458	0.0491483
0.00159941	0.953487	0.314524	0.000840767
0.0573961	0.935185	0.000422566	0.991749
0.143669	0.556136	0.999837	0.0268608
0.00133871	0.994391	0.803085	0.000616612
0.994278	0.357368	0.000219566	0.997504
0.0631171	0.790839	0.967505	0.0687639
0.994246	0.0031268	0.984003	0.985812
0.0203327	0.55687	0.980305	0.0241997
0.0029883	0.996769	0.00154692	0.00408949
0.962223	0.337101	0.037776	0.0408596
0.00898509	0.98227	0.000426837	0.0117414
0.0217478	0.623646	0.00195827	0.00587044
0.99921	0.0137649	0.997496	0.998207
0.143264	0.810829	0.998684	0.901587
0.965543	0.05596	0.999449	0.992176
0.937782	0.209158	0.00448211	0.991056
0.986949	0.0440474	0.997302	0.858689
0.00400463	0.973907	0.991796	0.00336945
0.00440833	0.982282	0.00177379	0.0135456
0.982127	0.036318	0.0136361	0.926494
0.143022	0.88952	0.996517	0.0367754
0.0329056	0.706457	0.0224317	0.0502849
0.00468604	0.915681	0.134951	0.00273739
0.997515	0.0575617	0.00382067	0.998732
0.00776525	0.950934	0.965379	0.00169071
0.0181784	0.802427	0.718409	0.154927
0.953639	0.370651	0.045737	0.215515
0.00395768	0.939671	0.266976	0.00118246
0.00316257	0.92747	0.00146281	0.00216399
0.997398	0.0554555	0.964749	0.995036
0.688763	0.160421	0.995056	0.869399
0.982974	0.0598114	0.129279	0.995754
0.8959	0.586085	0.897412	0.766125
0.00141496	0.993225	0.126192	0.000278253
0.987269	0.0923931	0.00196093	0.996058
0.963391	0.275958	0.910558	0.962616
0.0202233	0.824077	0.187026	0.0207505
0.985125	0.162163	0.452406	0.992916
0.988469	0.354904	0.994979	0.990191
0.016944	0.590689	0.743009	0.0187417
0.823079	0.180339	0.976758	0.944978
0.0257382	0.543632	0.714232	0.00438697
0.808646	0.334816	0.00314534	0.985158
0.157445	0.814492	0.995006	0.016805
0.992632	0.100584	0.164289	0.997295
0.0931298	0.206887	0.661347	0.730645
0.0206127	0.197884	0.696613	0.101834
0.312158	0.19434	0.206167	0.872035
0.172976	0.473341	0.88765	0.0450716
0.752114	0.398952	0.0416172	0.614117
0.742285	0.393133	0.893977	0.850509
0.28143	0.625299	0.513998	0.0485269
0.12597	0.515259	0.981045	0.417138
0.790813	0.434351	0.628376	0.919361
0.0168905	0.964325	0.906498	0.01632
0.307716	0.390503	0.00999773	0.783676
0.0482293	0.58279	0.330456	0.0094745
0.312563	0.171349	0.00524777	0.80046
0.0142186	0.970355	0.585977	0.00806012
0.549079	0.779692	0.00478129	0.932148
0.830939	0.063309	0.960454	0.744798
0.00694557	0.992308	0.0440678	0.0017185
0.988845	0.00985936	0.0592085	0.994499
0.0749977	0.671222	0.920839	0.0224539
0.212638	0.533558	0.0110242	0.595749
0.710124	0.291363	0.227833	0.841923
0.799566	0.105923	0.994048	0.832099
0.975102	0.1505	0.674279	0.985286
0.0171469	0.902431	0.910805	0.00909696
0.0394688	0.838105	0.0200599	0.0529012
0.146891	0.647337	0.106602	0.856184
0.951378	0.180068	0.280041	0.718859
0.0563958	0.668631	0.965756	0.186096
0.91644	0.5158	0.165133	0.870932
0.979763	0.473362	0.890339	0.98002
0.402473	0.583652	0.128975	0.280551
0.00496449	0.890168	0.381385	0.0062047
0.419531	0.110369	0.0217879	0.665271
0.104136	0.7931	0.781905	0.318677
0.00791652	0.969198	0.126355	0.00812746
0.488101	0.505212	0.112653	0.125634
0.0848256	0.323952	0.59162	0.101389
0.0690962	0.820398	0.0709065	0.119401
0.0101695	0.885036	0.30122	0.0104989
0.987321	0.0249785	0.111896	0.991039
0.0969835	0.398698	0.963142	0.0313677
0.0809935	0.535081	0.46693	0.0544076
0.0471277	0.779646	0.875617	0.181258
0.00608034	0.97049	0.0110031	0.00397008
0.214553	0.29621	0.258879	0.0720174
0.969274	0.133252	0.754511	0.967297
0.00662143	0.848644	0.925354	0.00310392
0.717093	0.408304	0.0142283	0.635177
0.0827325	0.59006	0.14723	0.0489413
0.996538	0.048425	0.333018	0.997793
0.497146	0.405409	0.992302	0.338442
0.988457	0.172802	0.0398455	0.997041
0.808044	0.731683	0.99484	0.727035
0.413249	0.753129	0.910198	0.083112
0.975564	0.129798	0.977387	0.990571
0.903445	0.397869	0.58535	0.980747
0.0896896	0.929672	0.368362	0.172333
0.997652	0.1635	0.981192	0.998689
0.0575082	0.483351	0.979991	0.0104222
0.895769	0.415108	0.447813	0.95185
0.970067	0.225232	0.915962	0.990208
0.0372275	0.658705	0.444103	0.0134668
0.0111823	0.952193	0.00629575	0.0226135
0.893206	0.308778	0.102557	0.891012
0.961719	0.239325	0.973162	0.876957
0.98121	0.493115	0.991458	0.992894
0.718085	0.173057	0.604142	0.848028
0.224739	0.74458	0.837389	0.0695626
0.0235696	0.435213	0.38361	0.0147772
0.762496	0.262387	0.0300339	0.950958
0.985636	0.156552	0.985827	0.995983
0.305166	0.765852	0.331612	0.462647
0.0445727	0.508354	0.204419	0.0201791
0.921123	0.252473	0.16205	0.903544
0.898645	0.455826	0.532956	0.964686
0.5061	0.19069	0.906035	0.819445
0.00917223	0.978346	0.55142	0.00363171
0.941954	0.188952	0.0406773	0.98585
0.103661	0.715463	0.548085	0.526359
0.844621	0.348484	0.859793	0.207962
0.931929	0.468338	0.0986367	0.9588
0.188774	0.793152	0.557753	0.0663436
0.411506	0.462378	0.0308599	0.711298
0.35262	0.622854	0.987918	0.225894
0.73702	0.294871	0.900738	0.431638
0.0829774	0.741995	0.992283	0.0406611
0.959798	0.242518	0.655907	0.985308
0.0394724	0.713905	0.55504	0.0658873
0.758014	0.296958	0.0931501	0.12383
0.0273986	0.859307	0.639279	0.00628829
0.744048	0.128046	0.0315807	0.916594
0.15806	0.851658	0.919476	0.178717
0.982059	0.0790147	0.0385847	0.986865
0.293153	0.210334	0.967533	0.366154
0.192236	0.596586	0.681617	0.226586
0.0540081	0.912412	0.21681	0.0877849
0.370841	0.793562	0.340714	0.237494
0.97311	0.149387	0.349263	0.992196
0.0310719	0.855036	0.860197	0.0558889
0.906214	0.374388	0.530473	0.642341
0.892221	0.079259	0.729728	0.918262
0.978063	0.783858	0.894221	0.986429
0.587971	0.431738	0.58002	0.790141
0.15842	0.819436	0.617704	0.23843
0.837743	0.333519	0.244857	0.900522
0.547271	0.394758	0.796053	0.386667
0.474499	0.575033	0.790576	0.171609
0.45696	0.196808	0.231725	0.679807
0.324286	0.587308	0.935329	0.224993
0.659914	0.442062	0.446471	0.633425
0.639518	0.547629	0.884285	0.525601
0.02872	0.935392	0.19732	0.0267988
[truncated: 2,729 more rows]
