# Supplementary material for: Copula-based risk aggregation with trapped ion quantum computers
Source: Sci Rep. 2023 Oct 28;13:18511. doi: 10.1038/s41598-023-44151-1 (PMC10613293; doi:10.1038/s41598-023-44151-1)
Supplement: Supplementary file 1 — Supplementary Information 1. [file 41598_2023_44151_MOESM1_ESM.zip › data/readme.txt]

The raw stock market data are downloaded using yfinance https://pypi.org/project/yfinance/

Pseudo-samples (converted from raw data) used for training of three-variable-copula models are included in Pseduosample_t_3_assets.txt

Pseudo-samples (converted from raw data) used for training of four-variable-copula models are included in Pseduosample_t_4_assets.txt

Samples generated (both via simulations and experiments) from trained quantum copula models are included in OOS_generated_suedo_samples.json

the rest files contains the evaluation results of all the models, with configurations indicated by the file names. 

The items in the evaluation result files are:

Ratio: observed failure vs expected failure
Ratio_lb: lower bound for ratio 
Ratio_ub: upper bound for ratio
Ratio_es: observed severity vs expected severity
Ratio_es_lb: lower bound for the above                
Ratio_es_ub: upper bound for the above
rho_est_1: r12
rho_est_2: r13
rho_est_3: r14
rho_est_4: r23
rho_est_5: r24
rho_est_6: r34
CFG_est_1: tc12
CFG_est_2: tc13
CFG_est_3: tc14
CFG_est_4 :tc23
CFG_est_5: tc24
CFG_est_6: tc34
