# Supplementary material for: Copula-based risk aggregation with trapped ion quantum computers
Source: Sci Rep. 2023 Oct 28;13:18511. doi: 10.1038/s41598-023-44151-1 (PMC10613293; doi:10.1038/s41598-023-44151-1)
Supplement: Supplementary file 1 — Supplementary Information 1. [file 41598_2023_44151_MOESM1_ESM.zip › data/simulation_result_four_assets.csv]

cases_mat	rho_est_1	rho_est_2	rho_est_3	rho_est_4	rho_est_5	rho_est_6	CFG_est_1	CFG_est_2	CFG_est_3	CFG_est_4	CFG_est_5	CFG_est_6	rho_est_lb_1	rho_est_lb_2	rho_est_lb_3	rho_est_lb_4	rho_est_lb_5	rho_est_lb_6	rho_est_ub_1	rho_est_ub_2	rho_est_ub_3	rho_est_ub_4	rho_est_ub_5	rho_est_ub_6	CFG_est_lb_1	CFG_est_lb_2	CFG_est_lb_3	CFG_est_lb_4	CFG_est_lb_5	CFG_est_lb_6	CFG_est_ub_1	CFG_est_ub_2	CFG_est_ub_3	CFG_est_ub_4	CFG_est_ub_5	CFG_est_ub_6	method	file_name
data	-0.747919335172014	0.144214470873993	0.823614720876745	-0.095845978228337	-0.709871458205865	0.137573367135328	-0.478127865539868	0.14152581840384	0.709443799098348	-0.0604896593141304	-0.450164634881312	0.13138676744963	-0.761575972263802	0.113001643805453	0.813134637130215	-0.127189085461294	-0.725265377933503	0.106307506989548	-0.733598759220804	0.17514294478212	0.833560997976104	-0.0643116491091061	-0.693768088510435	0.168567450739313	-0.488069709133155	0.114041703419076	0.694938360970542	-0.0929928084380246	-0.461099234069611	0.104867074501553	-0.463695673534722	0.165971522975057	0.722276576292287	-0.0425093180316461	-0.433466916148394	0.16849820235749	classic	-
generated	-0.733766283857204	0.141069223255847	0.839075578563763	-0.097525914521579	-0.694955948410716	0.133288705169071	-0.47435413769963	0.129505903888083	0.706657165562461	-0.0447422034494034	-0.449178177575862	0.123989131030753	-0.736614231625921	0.134989286124328	0.83723168840651	-0.10366121917146	-0.698146776420903	0.127195820072041	-0.730892313623883	0.147138537786889	0.840900389420651	-0.0913831882673506	-0.691737513706972	0.139371531684431	-0.476594716177705	0.125267717073452	0.704274510434926	-0.0491892623713272	-0.452353730955912	0.119461072313756	-0.471559534475154	0.133880572278472	0.708984403478588	-0.0398833376169065	-0.446395457545955	0.129661938548239	classic	-
generated	-0.392784583502065	0.0498785927105011	0.419321870284058	-0.0435116852617387	-0.357083800916218	0.0475290102316838	-0.309603712186086	0.0345768092347511	0.282856005362473	-0.0314842626419121	-0.279000968470003	0.0343315645181077	-0.398013597385179	0.0436941366376249	0.414200389071548	-0.0496962469143941	-0.362479527865572	0.0413432253186511	-0.387530047787735	0.0560592261688911	0.424416799639827	-0.0373237869563774	-0.35166413742567	0.0537111517627161	-0.31528567154928	0.0293791056735785	0.278017893162414	-0.0368433459117735	-0.283490071416594	0.0302942860028936	-0.305008034789462	0.0393006769002819	0.285797595284052	-0.0270526792669211	-0.275232689303069	0.0400162342741235	quantum	simulation_trained_copula_circuit_4variable_1qubit_1_layer_t2022_04_27_14_42_01.csv
generated	-0.413138873485473	0.0790078121389201	0.446432504995174	-0.066450137352849	-0.370468822132161	0.0702422469981996	-0.327320525365538	0.0578010321573925	0.301405503519935	-0.0497213613347145	-0.291137276006688	0.0518670506294923	-0.418265766526569	0.0728455814087745	0.441456087713346	-0.0726181314203124	-0.375803829845899	0.0640722391905184	-0.407985657255903	0.0851640107476618	0.451381459320724	-0.0602770605976476	-0.365109258297899	0.0764068848616471	-0.332169823226547	0.0544201740275974	0.298525268323918	-0.0535348817846815	-0.295191498381679	0.048395919906687	-0.32357154755637	0.063172823907568	0.305483632896284	-0.0445215118594772	-0.286241541866075	0.0573219654855985	quantum	simulation_trained_copula_circuit_4variable_1qubit_2_layer_t2022_04_27_14_42_02.csv
generated	-0.387249131885704	0.0957146467511027	0.424926060556368	-0.0764948541028298	-0.347612880174656	0.08331582045409	-0.304957543363215	0.0693011693764893	0.287470687226117	-0.0556543641396785	-0.272587371000156	0.0591056707565758	-0.392504970037504	0.0895698803416736	0.419833854061719	-0.0826535693661401	-0.353050145982472	0.0771577614833487	-0.381968003622055	0.101852126963422	0.429991515325829	-0.0703302962820277	-0.342152134922986	0.0894675228697969	-0.308662585592086	0.0650597615384017	0.283030324149181	-0.0606664865565172	-0.278445036067824	0.0544652744004503	-0.300573113423	0.0748445012802076	0.29245223692767	-0.0503442789624038	-0.268212740440806	0.0628280714116484	quantum	simulation_trained_copula_circuit_4variable_1qubit_3_layer_t2022_04_27_14_42_02.csv
generated	-0.527935715711139	0.129929532351982	0.57238491347647	-0.0998648799578216	-0.488739466392063	0.116316700328758	-0.395784333541466	0.111256792001614	0.404996217442472	-0.0632272848213948	-0.358766446587341	0.104351175260043	-0.53239158246338	0.123831350613303	0.568202759438044	-0.105997174665906	-0.493442651947309	0.110198242441851	-0.523450593203361	0.136017900377886	0.576537499311982	-0.09372498934708	-0.484007700867089	0.122426342739667	-0.399008100246626	0.10654483512608	0.402047466754872	-0.0691311082236681	-0.36423793870777	0.0998231824400654	-0.392559728635653	0.11644354222171	0.408013223129385	-0.0583179592380098	-0.354812299234994	0.109497792783168	quantum	simulation_trained_copula_circuit_4variable_2qubit_1_layer_t2022_04_27_14_42_03.csv
generated	-0.615119400336411	0.0550995459690574	0.725005553189456	-0.0657043681412625	-0.652639487903824	0.0578424075118609	-0.413148488184673	0.0466425795554659	0.519862325375824	-0.0393508078344658	-0.437907522536895	0.0514603600380377	-0.618957634184295	0.0489182260458466	0.722052143103331	-0.0718731246275574	-0.656183202589676	0.0516629032052359	-0.611251787748792	0.0612766453880852	0.727932539109255	-0.0595305853116426	-0.649066987584203	0.0640174825937912	-0.416732776225382	0.0412249669149499	0.516416325294826	-0.0427115901036734	-0.441244416233683	0.0459976350783108	-0.409968904490416	0.0521480812945753	0.522245845046224	-0.0321667658376597	-0.433287021336183	0.0551061371105103	quantum	simulation_trained_copula_circuit_4variable_2qubit_2_layer_t2022_04_27_14_42_03.csv
generated	-0.665028163769618	0.184321086434774	0.722395746677991	-0.156411728759655	-0.612929280578663	0.187580402761324	-0.463767196321689	0.132757396672759	0.52780540339378	-0.10674437678089	-0.418877287856633	0.140307935752927	-0.66847077667375	0.178326905859905	0.719418926430665	-0.162452145609268	-0.616784096483831	0.181593622455416	-0.661557054026229	0.190301587085662	0.725346029282451	-0.150359589088776	-0.609045065055969	0.193553278711742	-0.467145888714251	0.128431964050784	0.525317457958065	-0.110607926149243	-0.422223219510304	0.135297257737036	-0.459753801866172	0.138989844114585	0.530721831453039	-0.101549011785924	-0.415362697696164	0.143562160511134	quantum	simulation_trained_copula_circuit_4variable_2qubit_3_layer_t2022_04_27_14_42_04.csv
generated	-0.633895462757188	0.207872474967944	0.802181840664908	-0.163386915948934	-0.627601510931215	0.208675649165148	-0.414273521362315	0.18089807658419	0.605589354975053	-0.091630744816988	-0.409146817328227	0.186424737921441	-0.637589313396948	0.201933253446464	0.799960663299767	-0.169414766131741	-0.631344536787475	0.202738474812256	-0.630172465354744	0.213796408495764	0.804381035132806	-0.157346842053115	-0.623829244685938	0.2145974818211	-0.418607270762251	0.175895786046867	0.603330184208065	-0.0968526196146639	-0.412751982629218	0.18144980220116	-0.409984993458429	0.185259618359773	0.608309508670685	-0.0852560228781528	-0.403081929546804	0.191680239349526	quantum	simulation_trained_copula_circuit_4variable_3qubit_1_layer_t2022_04_27_14_42_05.csv
generated	-0.687701652768005	0.240251177316049	0.701534888932462	-0.232372042970988	-0.612234695978673	0.214387436063271	-0.476974720106278	0.160599367829387	0.547955597806562	-0.165085943909919	-0.413161190211567	0.146281601824559	-0.690954947806378	0.234401492668653	0.698373101601299	-0.238227664709851	-0.616095321242404	0.208465704312284	-0.684420502012866	0.246083464449728	0.704669296295788	-0.226499527779652	-0.60834465615067	0.220293449469894	-0.479844176126232	0.15677870404666	0.544893249094609	-0.17049647896595	-0.417233577044751	0.141981398838884	-0.474194615659243	0.165215577427649	0.550733372183842	-0.161202408501198	-0.409222451753783	0.150644301582106	quantum	simulation_trained_copula_circuit_4variable_3qubit_2_layer_t2022_04_27_14_42_05.csv
generated	-0.63420427830195	0.0882891024201446	0.693958656474272	-0.083185881554716	-0.650097095697932	0.0823474920075005	-0.407764025404509	0.0405769849493838	0.547855768925957	-0.0782072015022557	-0.419125177500958	0.0330920673716961	-0.637894839442426	0.082136053615922	0.690731603329421	-0.0893378151756447	-0.653661294147148	0.0761883828273735	-0.63048458898682	0.0944354208211221	0.697158068414515	-0.0770276009637308	-0.646504058610334	0.0885003173075511	-0.410635035495254	0.0352289940730774	0.545571099540024	-0.0822875562641872	-0.423200049671054	0.027894592664837	-0.403294649868979	0.0437343445250344	0.551293369408684	-0.0743914434668874	-0.41593843974988	0.0378894500345078	quantum	simulation_trained_copula_circuit_4variable_3qubit_3_layer_t2022_04_27_14_42_06.csv
generated	-0.182549827292694	-0.0171062974829879	0.115012802198991	0.0229526493071931	-0.151571181659673	-0.0159360219737164	-0.131017398809893	-0.0170187038087564	0.0846122387536488	0.0118308695876124	-0.113324642008577	-0.0138330769305428	-0.188569300462636	-0.0233378790915575	0.108856781880205	0.0167209714813084	-0.157656281788362	-0.0221678900797073	-0.176516637849492	-0.0108733866377235	0.121160001135332	0.0291825440262054	-0.145474570966431	-0.00970291551883587	-0.136487739816932	-0.022114637014093	0.0808890737109029	0.00732184765507547	-0.118555983033435	-0.0194074085768758	-0.125131598269866	-0.0127685912076904	0.0882562720367568	0.0169059330637362	-0.108876817759174	-0.00880658465983281	quantum	simulation_trained_copula_circuit_4variable_4qubit_1_layer_t2022_04_27_14_42_07.csv
generated	-0.160981658319555	0.00282151239439371	0.175086308670498	-0.00613710169418382	-0.162645514246552	0.0113378625393829	-0.119165303573252	0.00420969052655495	0.13446268338616	-0.00631731771072586	-0.118182564360378	0.013500039301813	-0.167066128705516	-0.00343118045952584	0.169018709634264	-0.0123892586021098	-0.168726557969033	0.00508559074301964	-0.154884926833758	0.00907398463369649	0.181140637222714	0.00011553506069484	-0.156552089545017	0.0175892479329104	-0.125187587846056	0.00068046347797838	0.130281805372689	-0.0121671683498824	-0.123776801120928	0.00820999462821065	-0.114253554024431	0.00914929583366569	0.139942941454123	-0.00275340868438074	-0.112890019197675	0.0168837678890707	quantum	simulation_trained_copula_circuit_4variable_4qubit_2_layer_t2022_04_28_12_28_39.csv
generated	0.00179799487535898	0.00305853859961443	0.00439581944659956	-0.00238205393128644	0.00228455911484388	0.00213697432480553	0.0128909235173609	0.00904997499898874	0.0181982656762334	0.000411792945101075	0.0173030125702003	0.007864698579229	-0.004443454350769	-0.00318292152262487	-0.00184563055190477	-0.00862332508696041	-0.00395689666760076	-0.00410447978122146	0.00803930401992184	0.00929976043293692	0.0106369269728484	0.00385940280947071	0.00852583690791533	0.00837826193964116	0.00742301835352207	0.00437494359979957	0.0143846379876194	-0.00507790237386587	0.0123848811522113	0.00267430451705852	0.0177283960966265	0.0140209840108337	0.0235240687305888	0.00554008193196639	0.0220309505899405	0.0119459936734148	quantum	simulation_trained_copula_circuit_4variable_4qubit_3_layer_t2022_04_28_12_28_40.csv
