# Supplementary material for: Copula-based risk aggregation with trapped ion quantum computers
Source: Sci Rep. 2023 Oct 28;13:18511. doi: 10.1038/s41598-023-44151-1 (PMC10613293; doi:10.1038/s41598-023-44151-1)
Supplement: Supplementary file 1 — Supplementary Information 1. [file 41598_2023_44151_MOESM1_ESM.zip › data/simulation_result_three_asset.csv]

cases_mat	rho_est_1	rho_est_2	rho_est_3	CFG_est_1	CFG_est_2	CFG_est_3	rho_est_lb_1	rho_est_lb_2	rho_est_lb_3	rho_est_ub_1	rho_est_ub_2	rho_est_ub_3	CFG_est_lb_1	CFG_est_lb_2	CFG_est_lb_3	CFG_est_ub_1	CFG_est_ub_2	CFG_est_ub_3	method	file_name
data	-0.747919335172014	0.144214470873993	-0.095845978228337	-0.478127865539868	0.14152581840384	-0.0604896593141304	-0.761575972263802	0.113001643805453	-0.127189085461294	-0.733598759220804	0.17514294478212	-0.0643116491091061	-0.489651637945224	0.111924232724301	-0.081436313071018	-0.465626744635429	0.168507551789908	-0.0283457687046196	classic	-
generated	-0.737845655096408	0.142596202770624	-0.100826233895317	-0.477513541019161	0.127346748844341	-0.0504670860987244	-0.740656492632764	0.136518895077597	-0.10695735831339	-0.735008990738979	0.148662777625922	-0.0946874417933958	-0.480323385520156	0.122958284170099	-0.0559970837593178	-0.474687733627595	0.132220961263359	-0.0457012422261012	classic	-
generated	-0.367822729335818	0.0801980320523205	-0.0594712498136917	-0.288990581383775	0.0566825513421885	-0.0418164195284216	-0.373169958302052	0.0740368692242891	-0.0656450169451846	-0.362451063948655	0.0863530729325936	-0.0532929296946722	-0.294627016004732	0.052468723032864	-0.0466770498653869	-0.285389615947689	0.062043654617181	-0.0366333754227198	quantum	simulation_trained_copula_circuit_3variable_1qubit_1layer_t2022_04_27_14_41_54.csv
generated	-0.395186057545181	0.0794156394497005	-0.0505892406088483	-0.314322130581262	0.0582106657518047	-0.0367740269336214	-0.400403294093534	0.073253732127001	-0.0567694044738379	-0.389943200577971	0.0855714837869577	-0.044405199943962	-0.317603278721264	0.0538645277034158	-0.0413633039601235	-0.308355242184621	0.063213634032706	-0.0322822490877209	quantum	simulation_trained_copula_circuit_3variable_1qubit_2layer_t2022_04_27_14_41_55.csv
generated	-0.399268717077172	0.0699458093473498	-0.0417716320403285	-0.315520955076537	0.0501001275950796	-0.0318163443029067	-0.404465768534902	0.0637754934733917	-0.0479571798992569	-0.394045880009938	0.0761107776091525	-0.0355828804868076	-0.319680654072662	0.0461487518928571	-0.0362162260982625	-0.311313739764356	0.0557336086869078	-0.0268980308530134	quantum	simulation_trained_copula_circuit_3variable_1qubit_3layer_t2022_04_27_14_41_56.csv
generated	-0.5448441141548	0.118445374699348	-0.114212370276509	-0.414395123656377	0.102434555922824	-0.0689032565769199	-0.549187535141114	0.112329843796228	-0.120325188475046	-0.540471258817158	0.12455193307547	-0.10809089156979	-0.416765816387074	0.0981836703484768	-0.0739120731774912	-0.411142265262471	0.105851882815824	-0.0629817065989884	quantum	simulation_trained_copula_circuit_3variable_2qubit_1layer_t2022_04_27_13_27_46.csv
generated	-0.545175541545783	0.118465927529518	-0.114575060652093	-0.413761093706188	0.102003293932799	-0.0702476488413719	-0.549516722078052	0.112350426048229	-0.120687351180603	-0.540804923888936	0.124572454971198	-0.108454082843699	-0.416494956428128	0.0980086175223657	-0.0752586467365495	-0.410531500402552	0.10596277983127	-0.0636013780208716	quantum	simulation_trained_copula_circuit_3variable_2qubit_1layer_t2022_04_27_14_41_56.csv
generated	-0.656906564683629	0.174979160532469	-0.180575754344568	-0.450117829391777	0.12180934984253	-0.131017356121576	-0.660415622414771	0.168964501206683	-0.18656485462113	-0.653368816286686	0.180980788150843	-0.174573233155346	-0.452854953607158	0.117195122102811	-0.136089968426716	-0.446280719232402	0.125713900933938	-0.127229624133835	quantum	simulation_trained_copula_circuit_3variable_2qubit_2layer_t2022_04_27_14_41_57.csv
generated	-0.602147970720304	0.0519259223380848	-0.053105459540908	-0.402313377269651	0.0568610356600956	-0.0123009415172417	-0.606084032682853	0.045742587224084	-0.059284003072269	-0.598182418770055	0.0581052786456885	-0.0469228473269757	-0.404999299366357	0.0517201585709468	-0.0168682723107669	-0.398740601198274	0.0606207313223134	-0.00822258991294657	quantum	simulation_trained_copula_circuit_3variable_2qubit_3layer_t2022_04_27_14_41_57.csv
generated	-0.601625338661127	-0.056105657867485	0.0412540142418263	-0.422822789340731	-0.0302244860295353	0.0323902633582731	-0.605565082344362	-0.0622817168603551	0.0350652637284121	-0.597656104749395	-0.0499253022164261	0.0474396008764884	-0.427309735422943	-0.0343904237732739	0.0280877317758571	-0.418533372694986	-0.0258207966140182	0.0376603026175599	quantum	simulation_trained_copula_circuit_3variable_3qubit_1layer_t2022_04_27_14_41_58.csv
generated	-0.7001663883922	0.167957723806433	-0.159373582599213	-0.469097682823425	0.122734527807598	-0.115190469882079	-0.703312348201505	0.161928145525229	-0.165408338586919	-0.696993004297308	0.173974761233678	-0.153326892300911	-0.471903464253971	0.11752170412393	-0.119515273227889	-0.466384788192109	0.127729836802218	-0.109216330217232	quantum	simulation_trained_copula_circuit_3variable_3qubit_2layer_t2022_04_27_14_41_58.csv
generated	-0.630751101466981	0.183963046564531	-0.182982813113376	-0.425977266661095	0.156534039543604	-0.0971565455316092	-0.634468524265957	0.177968271165457	-0.188966197285064	-0.627004500330538	0.189944167704793	-0.176985842382486	-0.428735336322141	0.152001700047299	-0.101855083409739	-0.422948328700338	0.16119742494256	-0.0929919633866512	quantum	simulation_trained_copula_circuit_3variable_3qubit_3layer_t2022_04_27_14_41_59.csv
generated	-0.575805134222498	0.142989192626834	-0.146160361910184	-0.433295512923787	0.132874799134242	-0.076321698322626	-0.579933420479027	0.136912566345881	-0.15222042986072	-0.571647276213134	0.149055057723668	-0.140089304413734	-0.436431990706349	0.128754912344388	-0.0814067479444237	-0.428926555602019	0.136860879546679	-0.0707197000423872	quantum	simulation_trained_copula_circuit_3variable_4qubit_1layer_t2022_04_27_14_42_00.csv
generated	-0.605373635579893	0.10384894985922	-0.0930626219207716	-0.396091398094935	0.0815064753122703	-0.0522117502470931	-0.60928562604768	0.0977136954898289	-0.0992035495945562	-0.601432177429496	0.109976311134175	-0.0869146057866102	-0.39945721568239	0.0762939331392692	-0.0566522173636886	-0.392913426654551	0.0858093293164156	-0.0469020026310071	quantum	simulation_trained_copula_circuit_3variable_4qubit_2layer_t2022_04_27_14_42_00.csv
generated	-0.00768734982575793	0.00060256473337705	-0.00465481114786285	0.0397357178909354	0.0192815914345716	0.0118431858017707	-0.0138854889759883	-0.00559625699606061	-0.0108532988105134	-0.00148861993557947	0.00680134015557298	0.00154403423049983	0.0351913105950401	0.0119174322946054	0.00789378943439717	0.0449988735938218	0.0239419114874554	0.0185034303200283	quantum	simulation_trained_copula_circuit_3variable_4qubit_3layer_t2022_04_27_14_42_01.csv
